# Supplementary material for: Striatal TRPV1 activation by acetaminophen ameliorates dopamine D2 receptor antagonist–induced orofacial dyskinesia
Source: JCI Insight. 2021 May 24;6(10):e145632. doi: 10.1172/jci.insight.145632 (PMC8262333; doi:10.1172/jci.insight.145632)
Supplement: Supplemental Table 1 [file jciinsight-6-145632-s040.xlsx]

## Sheet: FAERS_dyskinesia
MeSH_ID	Drug_A	a	b	c	d	ROR	ROR_lower	ROR_upper	Zscore
D008787	metoclopramide	17852	44412	28063	9858041	141.203	138.275	144.192	463.086
D000068180	aripiprazole	3618	68953	42297	9833500	12.1987	11.7819	12.6303	141.015
D007980	levodopa	2754	44924	43161	9857529	14.0011	13.4572	14.567	130.555
D002230	carbidopa	2455	38458	43460	9863995	14.4886	13.8945	15.1082	125.131
D000069348	quetiapine	2808	105653	43107	9796800	6.04021	5.8112	6.27824	91.1974
D018967	risperidone	2434	86989	43481	9815464	6.31637	6.06041	6.58314	87.3303
C092292	ziprasidone	1102	16115	44813	9886338	15.0863	14.1832	16.0469	86.1668
D006220	haloperidol	1065	26461	44850	9875992	8.86261	8.33019	9.42905	69.025
C071192	entacapone	637	8005	45278	9894448	17.3893	16.0329	18.8605	68.9216
D000077152	olanzapine	1467	58392	44448	9844061	5.56415	5.27881	5.86491	63.9029
D000547	amantadine	577	10564	45338	9891889	11.9169	10.9535	12.9651	57.6126
C000603978	valbenazine	364	4661	45551	9897792	16.9693	15.2463	18.8869	51.8338
D001590	benztropine	452	8177	45463	9894276	12.0301	10.9382	13.231	51.2376
D000077487	pramipexole	694	20694	45221	9881759	7.3284	6.79072	7.90865	51.2316
C046649	ropinirole	668	21468	45247	9880985	6.79509	6.288	7.34308	48.4256
C031967	rasagiline	339	4856	45576	9897597	15.1605	13.5747	16.9317	48.2276
D001545	benserazide	385	7606	45530	9894847	11.0006	9.9259	12.1916	45.7193
D014635	valproic acid	1321	81728	44594	9820725	3.55958	3.36858	3.76141	45.1216
D013747	tetrabenazine	356	6675	45559	9895778	11.5844	10.4088	12.8928	44.8679
D000069056	lurasidone	384	8172	45531	9894281	10.2113	9.2141	11.3164	44.3186
D016651	lithium carbonate	604	22119	45311	9880334	5.95442	5.48916	6.45911	42.9817
D002998	clonazepam	1517	108525	44398	9793928	3.08354	2.92869	3.24658	42.837
D014282	trihexyphenidyl	253	3702	45662	9898751	14.8153	13.0392	16.8332	41.3753
D000068882	paliperidone	688	33521	45227	9868932	4.47862	4.15065	4.8325	38.6409
D015283	citalopram	1854	167696	44061	9734757	2.44263	2.33114	2.55945	37.4682
D018020	lithium compound	393	13274	45522	9889179	6.43176	5.81537	7.11348	36.2112
D001712	biperiden	240	5335	45675	9897118	9.74781	8.56243	11.0973	34.4213
C047508	rotigotine	226	4900	45689	9897553	9.99145	8.74134	11.4203	33.7511
D001058	apomorphine	171	2808	45744	9899645	13.1791	11.2907	15.3833	32.6801
D012642	selegiline	177	3115	45738	9899338	12.2983	10.5669	14.3133	32.4167
D000077213	lamotrigine	1005	77716	44910	9824737	2.829	2.65651	3.0127	32.3988
D005473	fluoxetine	994	78412	44921	9824041	2.77233	2.60243	2.95332	31.6017
D020280	sertraline	1274	115296	44641	9787157	2.42258	2.29066	2.56209	30.9734
D000078785	mirtazapine	707	47242	45208	9855211	3.26243	3.0272	3.51595	30.9699
D002746	chlorpromazine	229	6956	45686	9895497	7.13067	6.24918	8.13651	29.1783
C522667	asenapine	228	6983	45687	9895470	7.07191	6.196	8.07164	28.9959
D017374	paroxetine	931	78405	44984	9824048	2.59321	2.42934	2.76814	28.6116
D014196	trazodone	794	63887	45121	9838566	2.70995	2.52523	2.90818	27.678
D008140	lorazepam	1143	108807	44772	9793646	2.29788	2.1662	2.43756	27.633
C000591922	brexpiprazole	185	5088	45730	9897365	7.86942	6.79372	9.11545	27.5091
D003006	clopenthixol	120	2013	45795	9900440	12.8877	10.7173	15.4975	27.1697
D000069470	venlafaxine	956	87828	44959	9814625	2.37619	2.22798	2.53427	26.3393
D010479	pergolide	77	722	45838	9901731	23.0377	18.2102	29.145	26.1482
D014268	trifluoperazine	88	1057	45827	9901396	17.988	14.4696	22.3619	26.0222
D003975	diazepam	819	72757	45096	9829696	2.45364	2.28893	2.63021	25.3162
D013888	thiothixene	77	874	45838	9901579	19.0308	15.0727	24.0284	24.7637
D003024	clozapine	680	57519	45235	9844934	2.57298	2.38428	2.77661	24.319
D010546	perphenazine	106	2104	45809	9900349	10.8883	8.95636	13.237	23.9595
D008774	methylphenidate	589	48630	45326	9853823	2.63311	2.42636	2.85746	23.2065
D000068736	duloxetine	1055	111821	44860	9790632	2.05911	1.93662	2.18936	23.0817
D016642	bupropion	897	91006	45018	9811447	2.14817	2.01014	2.29568	22.5657
D011352	procyclidine	86	1664	45829	9900789	11.1654	8.98792	13.8704	21.7993
D000077206	gabapentin	1468	184133	44447	9718320	1.74318	1.65453	1.83659	20.8669
D005476	fluphenazine	76	1644	45839	9900809	9.98498	7.93223	12.569	19.5966
D008152	loxapine	92	2589	45823	9899864	7.67718	6.23455	9.45362	19.1932
D011398	promethazine	418	35653	45497	9866800	2.54257	2.30784	2.80119	18.8821
D000077265	donepezil	301	21865	45614	9880588	2.98196	2.66036	3.34243	18.7652
D000077582	sultopride	114	4375	45801	9898078	5.63122	4.67464	6.78355	18.1955
D002220	carbamazepine	462	43136	45453	9859317	2.3232	2.11871	2.54742	17.9318
D009966	orphenadrine	76	2081	45839	9900372	7.88784	6.27292	9.9185	17.6708
C092797	safinamide	29	187	45886	9902266	33.4665	22.6299	49.4925	17.5852
D063325	tiapride	68	1684	45847	9900769	8.72017	6.84165	11.1145	17.4958
D005475	flupenthixol	65	1534	45850	9900919	9.15006	7.13767	11.7298	17.4695
C533287	cariprazine	50	849	45865	9901604	12.7141	9.55758	16.9132	17.4635
D010868	pimozide	42	556	45873	9901897	16.3056	11.9141	22.3157	17.4367
C111599	istradefylline	22	75	45893	9902378	63.2928	39.3485	101.808	17.1037
C000609690	deutetrabenazine	36	429	45879	9902024	18.1115	12.8884	25.4514	16.6869
D000078330	oxcarbazepine	254	19126	45661	9883327	2.87453	2.53896	3.25446	16.6716
C100146	trimethobenzamide	50	1068	45865	9901385	10.1068	7.60997	13.4228	15.9785
D006919	hydroxyzine	372	34946	45543	9867507	2.30638	2.08153	2.55552	15.9682
D008728	methotrimeprazine	110	5133	45805	9897320	4.63048	3.83269	5.59433	15.8864
D013469	sulpiride	90	3797	45825	9898656	5.12007	4.15341	6.3117	15.2984
D010672	phenytoin	334	31517	45581	9870936	2.29497	2.0596	2.55723	15.0474
D000639	amitriptyline	539	60909	45376	9841544	1.91931	1.76238	2.0902	14.9814
D001418	baclofen	543	62453	45372	9840000	1.88562	1.732	2.05286	14.6289
D004294	domperidone	193	14443	45722	9888010	2.8899	2.50654	3.3319	14.6149
C515050	zopiclone	289	26438	45626	9876015	2.36613	2.10638	2.65792	14.5164
D002065	buspirone	216	17686	45699	9884767	2.6417	2.30928	3.02198	14.1574
C081732	iloperidone	42	1016	45873	9901437	8.92271	6.55246	12.1504	13.8932
D000525	alprazolam	943	131606	44972	9770847	1.55678	1.45921	1.66086	13.4041
D000077334	zolpidem	763	101495	45152	9800958	1.63182	1.51873	1.75333	13.3639
D000069478	lisdexamfetamine	189	15369	45726	9887084	2.65902	2.30302	3.07005	13.3354
D000077867	tolcapone	23	277	45892	9902176	17.916	11.7081	27.4156	13.2951
D000069583	pregabalin	1073	154712	44842	9747741	1.50763	1.41876	1.60206	13.2444
D016666	fluvoxamine	95	5244	45820	9897209	3.91308	3.1938	4.79434	13.1655
D003913	dextroamphetamine	324	33582	45591	9868871	2.08846	1.87129	2.33084	13.1458
C011825	fluphenazine decanoate	30	564	45885	9901889	11.4786	7.94968	16.5741	13.0211
D000661	amphetamine	321	33462	45594	9868991	2.07643	1.85957	2.31858	12.983
C065533	perospirone	25	373	45890	9902080	14.4624	9.6458	21.6841	12.9281
C084783	pipothiazine	17	132	45898	9902321	27.7855	16.7664	46.0465	12.8996
D000078305	zonisamide	124	8334	45791	9894119	3.21488	2.69187	3.83952	12.891
D008874	midazolam	195	16715	45720	9885738	2.5225	2.18973	2.90584	12.8186
D013881	thioridazine	40	1111	45875	9901342	7.77077	5.66781	10.654	12.735
D008559	memantine	195	17348	45720	9885105	2.4303	2.10975	2.79955	12.3053
D016316	guanfacine	78	4280	45837	9898173	3.93541	3.14523	4.9241	11.9808
D015742	propofol	199	18296	45716	9884157	2.35163	2.04441	2.705	11.9718
D003000	clonidine	347	39320	45568	9863133	1.91016	1.71791	2.12394	11.9577
D008550	melatonin	185	16776	45730	9885677	2.3839	2.06175	2.7564	11.728
C013322	tropatepine	42	1477	45873	9900976	6.13747	4.51575	8.3416	11.5899
D000077236	topiramate	438	54725	45477	9847728	1.73314	1.57689	1.90486	11.4088
D000077465	cabergoline	74	4340	45841	9898113	3.68163	2.92529	4.63353	11.1087
C054097	lithium sulfate	19	299	45896	9902154	13.71	8.62196	21.8006	11.0638
D007099	imipramine	77	4729	45838	9897724	3.51586	2.80646	4.40457	10.9348
D064699	dexmethylphenidate	55	2698	45860	9899755	4.40059	3.369	5.74806	10.8721
D010076	oxazepam	153	13740	45762	9888713	2.40624	2.05128	2.82263	10.7832
D013693	temazepam	238	25816	45677	9876637	1.99342	1.75399	2.26555	10.5665
D011433	propranolol	313	37450	45602	9865003	1.80803	1.61706	2.02155	10.3988
D000069445	atomoxetine	196	20064	45719	9882389	2.11156	1.8339	2.43126	10.3911
D001971	bromocriptine	46	2125	45869	9900328	4.67228	3.48827	6.25818	10.3395
D008751	methylene blue	32	1146	45883	9901307	6.02568	4.24026	8.56288	10.0175
D000077408	modafinil	295	35716	45620	9866737	1.78639	1.5924	2.00402	9.89254
D000078308	tiagabine	34	1322	45881	9901131	5.55008	3.94819	7.80191	9.8635
C031242	trimeprazine	49	2594	45866	9899859	4.07722	3.07294	5.40972	9.74116
C015075	choline salicylate	13	179	45902	9902274	15.6673	8.92182	27.5127	9.57792
D010634	phenobarbital	142	13695	45773	9888758	2.24005	1.89822	2.64345	9.54641
D000068836	rivastigmine	167	17263	45748	9885190	2.09032	1.79435	2.43512	9.46532
D010891	piribedil	20	515	45895	9901938	8.37872	5.35967	13.0984	9.32505
C005569	pipamperone	36	1631	45879	9900822	4.76328	3.42313	6.62808	9.26036
D013847	thiethylperazine	12	182	45903	9902271	14.2234	7.93004	25.5112	8.90673
D064692	hyoscyamine	80	6453	45835	9896000	2.67664	2.1466	3.33757	8.74456
C028457	cyamemazine	56	3764	45859	9898689	3.21138	2.46621	4.1817	8.66132
D011431	propoxyphene	198	23103	45717	9879350	1.85203	1.60977	2.13074	8.61635
D000928	antidepressant	55	3738	45860	9898715	3.17591	2.43321	4.1453	8.50271
C409945	parecoxib	13	263	45902	9902190	10.6632	6.10949	18.611	8.32909
D000077287	levetiracetam	422	60898	45493	9841555	1.49909	1.36162	1.65044	8.25014
D002719	chlormethiazole	19	608	45896	9901845	6.74204	4.27013	10.6449	8.1897
C011301	metaxalone	79	6792	45836	9895661	2.51112	2.01122	3.13527	8.12948
D020117	cisapride	24	990	45891	9901463	5.23056	3.48863	7.84225	8.0069
D002997	clomipramine	66	5318	45849	9897135	2.67902	2.10123	3.41567	7.95093
D002506	cephalexin	159	18214	45756	9884239	1.88576	1.61276	2.20498	7.95019
C084584	propericiazine	16	465	45899	9901988	7.42312	4.50936	12.2196	7.88257
C004704	cyclobenzaprine	315	43694	45600	9858759	1.55864	1.39459	1.74199	7.82178
D002328	carisoprodol	142	16099	45773	9886354	1.90509	1.61458	2.24788	7.63504
D009567	nitrazepam	52	3912	45863	9898541	2.86889	2.18184	3.77229	7.5457
D002749	chlorprothixene	24	1109	45891	9901344	4.66924	3.11585	6.99706	7.46701
D013392	sucralfate	120	13080	45795	9889373	1.98118	1.65486	2.37185	7.44566
D008468	meclizine	109	11495	45806	9890958	2.04755	1.69519	2.47314	7.43793
C027429	veralipride	4	13	45911	9902440	66.3655	21.6383	203.545	7.33691
D004025	dicyclomine	116	12730	45799	9889723	1.96769	1.63857	2.36293	7.24791
D001279	atracurium	31	1855	45884	9900598	3.60594	2.5282	5.1431	7.07982
D008879	midodrine	65	5807	45850	9896646	2.41607	1.89176	3.08571	7.06762
D000069468	desvenlafaxine	171	21875	45744	9880578	1.68848	1.4522	1.96321	6.81066
D003891	desipramine	23	1198	45892	9901255	4.14214	2.74153	6.25828	6.74972
D003009	clorazepate dipotassium	61	5580	45854	9896873	2.35948	1.833	3.03718	6.66389
C084591	propiomazine	16	648	45899	9901805	5.32667	3.24342	8.74799	6.60867
D012601	scopolamine	57	5122	45858	9897331	2.40181	1.84968	3.11875	6.57477
C079310	blonanserin	12	378	45903	9902075	6.84817	3.85432	12.1675	6.5607
D014150	antipsychotic agent	17	737	45898	9901716	4.9762	3.0764	8.04922	6.54001
D005445	flunitrazepam	61	5675	45854	9896778	2.31996	1.80234	2.98624	6.53336
C493250	gabapentin enacarbil	23	1270	45892	9901183	3.90728	2.58666	5.90214	6.47596
D011395	promazine	22	1198	45893	9901255	3.96196	2.59853	6.04076	6.39747
D002939	ciprofloxacin	390	61074	45525	9841379	1.38043	1.24908	1.52559	6.31959
D014147	tramadol	713	121485	45202	9780968	1.26996	1.17915	1.36777	6.31329
C020960	brotizolam	75	7779	45840	9894674	2.08111	1.65749	2.61299	6.31159
D004308	dothiepin	26	1629	45889	9900824	3.44362	2.33724	5.07372	6.25358
D009582	nitrofurantoin	124	15250	45791	9887203	1.75568	1.47092	2.09556	6.23396
D004917	erythromycin	92	10339	45823	9892114	1.92094	1.56418	2.35908	6.22771
D011222	prazepam	33	2405	45882	9900048	2.9607	2.09966	4.17482	6.19074
D010480	perhexiline	5	61	45910	9902392	17.6796	7.10367	44.0011	6.17451
C069248	prothipendyl	17	808	45898	9901645	4.53891	2.80739	7.33838	6.17125
C051752	nefazodone	33	2437	45882	9900016	2.92181	2.07215	4.11986	6.11588
D011324	primidone	59	5720	45856	9896733	2.22614	1.72223	2.87748	6.1116
D001533	belladonna alkaloid	21	1180	45894	9901273	3.83948	2.49364	5.91168	6.10959
D009388	neostigmine	22	1282	45893	9901171	3.70233	2.42885	5.6435	6.08612
D011413	propantheline	7	144	45908	9902309	10.4854	4.91024	22.3905	6.0712
D009661	nortriptyline	107	12845	45808	9889608	1.7984	1.48648	2.17578	6.03879
D004329	droperidol	21	1202	45894	9901251	3.7692	2.44816	5.80307	6.02666
D020888	vigabatrin	87	9869	45828	9892584	1.90294	1.54055	2.35057	5.96931
D004143	dioctyl sulfosuccinic acid	318	49167	45597	9853286	1.39765	1.25125	1.56118	5.93037
D007792	lactulose	170	23262	45745	9879191	1.57826	1.35686	1.8358	5.91718
D000077593	reboxetine	13	536	45902	9901917	5.23198	3.01788	9.07048	5.89455
D002707	chlordiazepoxide	53	5088	45862	9897365	2.24799	1.71473	2.94709	5.86333
C037144	mifamurtide	5	73	45910	9902380	14.7734	5.96984	36.5592	5.82486
C044610	etizolam	63	6547	45852	9895906	2.0768	1.62018	2.66212	5.76913
D000078306	clobazam	93	11017	45822	9891436	1.82224	1.48551	2.23529	5.75673
D010621	phenazopyridine	34	2719	45881	9899734	2.69811	1.9236	3.78448	5.74957
D024502	alpha-tocopherol	185	26448	45730	9876005	1.51063	1.30687	1.74617	5.58023
D008721	methocarbamol	84	9895	45831	9892558	1.83237	1.47795	2.27178	5.52205
D012439	saccharin	3	22	45912	9902431	29.4113	8.8026	98.2692	5.49393
D008803	mianserin	39	3485	45876	9898968	2.41472	1.76094	3.31122	5.47262
C000603935	aripiprazole lauroxil	24	1708	45891	9900745	3.03154	2.02604	4.53607	5.39415
D008276	magnesium hydroxide	110	14168	45805	9888285	1.67607	1.38906	2.02239	5.38924
C066304	sertindole	5	95	45910	9902358	11.3521	4.61841	27.9038	5.29449
D004316	doxepin	79	9430	45836	9893023	1.80816	1.44872	2.25678	5.23817
C084593	sulthiame	7	202	45908	9902251	7.47467	3.51812	15.8808	5.23171
C022172	zotepine	11	486	45904	9901967	4.88233	2.6857	8.8756	5.19978
D014299	trimipramine	19	1232	45896	9901221	3.32703	2.11463	5.23455	5.19874
D000781	anethole trithione	13	660	45902	9901793	4.24895	2.45386	7.35722	5.16471
D000077149	sevoflurane	54	5779	45861	9896674	2.01645	1.54221	2.63652	5.12684
D000068737	tolterodine	121	16379	45794	9886074	1.59483	1.33334	1.90759	5.10882
C011941	nabilone	11	506	45904	9901947	4.68935	2.58021	8.52254	5.06974
D000536	aluminum hydroxide	106	13977	45809	9888476	1.63708	1.35202	1.98224	5.04992
D000078334	lacosamide	93	12005	45822	9890448	1.6721	1.36322	2.05098	4.93354
D001726	bisacodyl	95	12456	45820	9889997	1.64621	1.34502	2.01485	4.83514
C105050	tegaserod	44	4570	45871	9897883	2.0775	1.54361	2.79605	4.82451
C007084	clindamycin phosphate	88	11444	45827	9891009	1.65968	1.34539	2.04738	4.72986
C034028	vanadyl sulfate	8	318	45907	9902135	5.42641	2.69013	10.9459	4.72419
D006916	5-hydroxytryptophan	9	401	45906	9902052	4.84121	2.50046	9.37318	4.67882
C033541	afloqualone	3	41	45912	9902412	15.7816	4.88679	50.966	4.61254
C010827	dezocine	3	41	45912	9902412	15.7816	4.88679	50.966	4.61254
D012822	silicon dioxide	17	1193	45898	9901260	3.07401	1.90437	4.96203	4.59669
C510793	pimavanserin	79	10217	45836	9892236	1.66875	1.33712	2.08263	4.53004
D004087	dihydroergotamine	16	1105	45899	9901348	3.12355	1.90666	5.11712	4.52247
D003501	cyclizine	34	3377	45881	9899076	2.17225	1.54932	3.04564	4.49918
C004470	butalbital	85	11252	45830	9891201	1.63038	1.31682	2.0186	4.48555
D010464	perazine	8	347	45907	9902106	4.97289	2.46708	10.0239	4.48501
D036142	Mentha piperita	11	608	45904	9901845	3.90261	2.14962	7.08514	4.47523
D005438	fludrocortisone	31	3004	45884	9899449	2.22644	1.56275	3.172	4.43216
D006705	homeopathy	12	717	45903	9901736	3.61021	2.04046	6.38759	4.40977
D000069503	vilazodone	53	6284	45862	9896169	1.81993	1.38858	2.38527	4.33854
Z023	colonoscopy preparation	360	61806	45555	9840647	1.25823	1.13394	1.39614	4.32865
C000449	clocapramine	2	17	45913	9902436	25.3739	5.86208	109.831	4.3257
D004155	diphenhydramine	469	82882	45446	9819571	1.22267	1.11607	1.33946	4.31928
C018861	carbetapentane	4	99	45911	9902354	8.71458	3.20706	23.6803	4.24491
D020911	ketorolac tromethamine	73	9565	45842	9892888	1.64701	1.30801	2.07388	4.24361
D018723	bethanechol	15	1079	45900	9901374	2.99883	1.8014	4.99222	4.22346
D009266	nalbuphine	15	1084	45900	9901369	2.985	1.79312	4.96912	4.20581
D001569	benzodiazepine	36	3843	45879	9898610	2.02112	1.45547	2.8066	4.20064
D000068238	lubiprostone	46	5327	45869	9897126	1.86322	1.39366	2.491	4.20049
C034635	fludrocortisone acetate	29	2861	45886	9899592	2.18684	1.51671	3.15307	4.19115
C043114	fosphenytoin	18	1443	45897	9901010	2.69092	1.69037	4.28373	4.17296
D004949	estazolam	22	1945	45893	9900508	2.44014	1.60275	3.71502	4.15965
D002697	chloral hydrate	11	677	45904	9901776	3.50483	1.93156	6.35954	4.12564
C102254	itopride	10	580	45905	9901873	3.71903	1.99027	6.94941	4.11774
C023754	tizanidine	157	24370	45758	9878083	1.39075	1.18845	1.62749	4.11266
C005096	mebeverine	23	2097	45892	9900356	2.36616	1.56869	3.56902	4.107
C488233	talniflumate	2	21	45913	9902432	20.5408	4.81607	87.6075	4.08419
D010665	phenylpropanolamine	9	495	45906	9901958	3.92183	2.0284	7.58269	4.06251
D001621	betahistine	39	4379	45876	9898074	1.92156	1.4018	2.63404	4.05909
D012701	serotonin	8	407	45907	9902046	4.23976	2.10582	8.53614	4.04576
D003533	cyproheptadine	28	2804	45887	9899649	2.15432	1.48455	3.12626	4.03974
D005702	galantamine	41	4737	45874	9897716	1.86745	1.37302	2.53992	3.98026
C055267	tandospirone	7	333	45908	9902120	4.53413	2.14474	9.58543	3.95772
C086276	cerivastatin	7	334	45908	9902119	4.52055	2.13837	9.55651	3.94999
C008192	isometheptene	16	1281	45899	9901172	2.69435	1.64546	4.41185	3.93942
C488804	lithium acetate	6	256	45909	9902197	5.05528	2.24991	11.3586	3.92327
C007333	dichloralantipyrine	15	1189	45900	9901264	2.72137	1.63526	4.52886	3.85253
D020902	Hypericum	13	961	45902	9901492	2.91802	1.68803	5.04428	3.83482
C043345	emedastine	2	26	45913	9902427	16.5906	3.93756	69.9033	3.82772
C031637	phenothiazine	9	539	45906	9901914	3.60167	1.86371	6.96032	3.81212
C024763	talipexole	2	27	45913	9902426	15.9762	3.79895	67.1863	3.7813
D013759	dronabinol	5	195	45910	9902258	5.53047	2.27623	13.4372	3.77598
C005825	pheneturide	1	3	45914	9902450	71.8913	7.47769	691.171	3.70236
C038981	nalmefene	4	133	45911	9902320	6.48677	2.3991	17.5391	3.68438
C043648	acrivastine	5	204	45910	9902249	5.28648	2.17687	12.8381	3.67839
D008614	pethidine	54	7057	45861	9895396	1.65106	1.26304	2.15829	3.66849
C495910	ramelteon	42	5168	45873	9897285	1.75342	1.29404	2.37588	3.62302
D013012	sorbitol	9	575	45906	9901878	3.37616	1.74761	6.52231	3.62163
C569381	levomefolate	24	2472	45891	9899981	2.09445	1.40097	3.1312	3.60337
C524644	yokukansan	9	579	45906	9901874	3.35283	1.73559	6.47702	3.60118
D004049	diethylcarbamazine	3	78	45912	9902375	8.29545	2.61825	26.2826	3.5959
D000081226	sennoside	223	37849	45692	9864604	1.27201	1.11476	1.45144	3.57364
C120662	calcium acetate	44	5562	45871	9896891	1.7068	1.26849	2.29655	3.53063
D013831	thiamine	49	6375	45866	9896078	1.6584	1.25186	2.19696	3.52555
C027696	acipimox	3	84	45912	9902369	7.70291	2.43495	24.368	3.47454
D009609	nitrous oxide	18	1718	45897	9900735	2.26013	1.4204	3.59628	3.44088
D013759	dronabinol	72	10382	45843	9892071	1.49646	1.18665	1.88716	3.40598
D015103	droxidopa	93	14106	45822	9888347	1.42275	1.16006	1.74492	3.38569
D016567	nizatidine	20	2031	45895	9900422	2.12426	1.3674	3.30007	3.35222
C041075	rilmazafone	11	871	45904	9901582	2.72413	1.5029	4.93772	3.30257
C085665	zaleplon	23	2489	45892	9899964	1.99342	1.32204	3.00575	3.29242
D011739	pyrimethamine	14	1247	45901	9901206	2.42174	1.42995	4.10141	3.29052
C014481	dihydrocodeine	41	5287	45874	9897166	1.67309	1.23029	2.27526	3.28134
D003620	dantrolene	13	1130	45902	9901323	2.48157	1.43633	4.28745	3.25791
D011192	potassium dichromate	1	7	45914	9902446	30.8105	3.79054	250.436	3.20644
D013411	sulfadiazine	11	897	45904	9901556	2.64517	1.45949	4.79407	3.20621
C482793	brivaracetam	10	782	45905	9901671	2.7583	1.47815	5.14713	3.18783
D005484	fluspirilene	2	43	45913	9902410	10.0315	2.43004	41.4114	3.18745
D004053	diethylpropion	3	100	45912	9902353	6.47043	2.05187	20.4041	3.18661
D002936	cinnarizine	8	565	45907	9901888	3.05408	1.51978	6.13735	3.13549
D002185	cannabidiol	9	679	45906	9901774	2.85901	1.48107	5.51896	3.13045
C005425	pantethine	13	1172	45902	9901281	2.39263	1.385	4.13333	3.12772
C025130	quazepam	9	685	45906	9901768	2.83397	1.46815	5.47041	3.1044
D019380	anti-HIV agent	5	266	45910	9902187	4.05427	1.67361	9.82132	3.1008
C017959	choline magnesium trisalicylate	2	46	45913	9902407	9.37729	2.27624	38.6311	3.09871
D003061	codeine	282	50571	45633	9851882	1.20389	1.07053	1.35386	3.09788
D011342	procainamide	5	269	45910	9902184	4.00905	1.6551	9.7109	3.07628
D017294	ondansetron	471	88242	45444	9814211	1.15272	1.05243	1.26257	3.06048
D045422	continuous positive airway pressure	9	703	45906	9901750	2.7614	1.43071	5.32975	3.0276
D004977	ethambutol	52	7364	45863	9895089	1.52352	1.15963	2.00158	3.02365
Z999	unspecified ingredient	488	91838	45427	9810615	1.14757	1.04939	1.25494	3.01654
C100286	methsuximide	3	112	45912	9902341	5.77717	1.83531	18.1853	2.99789
D019587	dietary supplement	63	9321	45852	9893132	1.45832	1.13808	1.86867	2.98251
D010710	phosphate	49	6907	45866	9895546	1.53058	1.15547	2.02747	2.96743
D000077595	famciclovir	23	2665	45892	9899788	1.86174	1.23487	2.80685	2.96715
C007734	flunisolide	19	2072	45896	9900381	1.97807	1.259	3.10783	2.95914
D013467	sulindac	21	2377	45894	9900076	1.90578	1.24011	2.92877	2.94162
C052018	cefprozil	9	727	45906	9901726	2.67024	1.38367	5.15308	2.92814
C027385	tibolone	9	727	45906	9901726	2.67024	1.38367	5.15308	2.92814
D009761	nystatin	98	15715	45817	9886738	1.34567	1.10304	1.64166	2.92682
D004109	dilazep	5	289	45910	9902164	3.7316	1.54141	9.0338	2.91923
D008795	metronidazole	206	36247	45709	9866206	1.22671	1.06939	1.40719	2.91797
D005039	etilefrine	5	291	45910	9902162	3.70595	1.5309	8.97125	2.90411
C007333	dichloralantipyrine	2	55	45913	9902398	7.84282	1.91299	32.1538	2.86109
C055139	pemirolast	2	55	45913	9902398	7.84282	1.91299	32.1538	2.86109
D007376	interleukin-2	13	1271	45902	9901182	2.20624	1.27741	3.81045	2.83816
D000075	acepromazine	12	1141	45903	9901312	2.26854	1.2844	4.00676	2.82241
C059240	cevimeline	15	1562	45900	9900891	2.07144	1.24566	3.44464	2.80657
C006820	bromperidol	4	211	45911	9902242	4.08879	1.52038	10.996	2.79005
D014223	triamterene	141	24035	45774	9878418	1.26603	1.0726	1.49434	2.78851
D015248	gemfibrozil	76	11907	45839	9890546	1.3772	1.09891	1.72596	2.77898
C005253	picloxydine	1	12	45914	9902441	17.9728	2.33686	138.229	2.7755
C016422	vinburnine	2	59	45913	9902394	7.3111	1.78629	29.9236	2.76686
D027523	Lavandula	2	60	45913	9902393	7.18924	1.75719	29.4135	2.74424
D008376	maprotiline	9	775	45906	9901678	2.50484	1.29829	4.8327	2.73855
C054940	clidinium	19	2183	45896	9900270	1.87747	1.19509	2.94946	2.73334
C009118	pirbuterol	11	1040	45904	9901413	2.28142	1.25942	4.13278	2.72087
C038974	amorolfine	4	219	45911	9902234	3.93942	1.46533	10.5908	2.71725
D001285	atropine	106	17671	45809	9884782	1.29438	1.06915	1.56705	2.64559
D008972	molindone	1	14	45914	9902439	15.4053	2.02566	117.158	2.64195
D027622	Crocus	1	14	45914	9902439	15.4053	2.02566	117.158	2.64195
D004043	dietary fiber	77	12280	45838	9890173	1.35292	1.08114	1.69302	2.64184
D000077525	cefdinir	36	5006	45879	9897447	1.55139	1.1176	2.15355	2.62446
D008694	methamphetamine	25	3186	45890	9899267	1.6927	1.14189	2.5092	2.62064
D010424	pentobarbital	6	443	45909	9902010	2.92128	1.30526	6.53806	2.60813
D023321	poliovirus vaccine	4	232	45911	9902221	3.71867	1.38391	9.99236	2.60427
C084711	agomelatine	11	1078	45904	9901375	2.20099	1.21515	3.98664	2.60296
Z022	topical antibiotic	8	687	45907	9901766	2.5117	1.25096	5.04302	2.5896
D004394	dydrogesterone	7	564	45908	9901889	2.677	1.27029	5.64148	2.58905
D008620	meprobamate	19	2273	45896	9900180	1.80311	1.14785	2.83243	2.55843
C024523	arotinolol	5	341	45910	9902112	3.16254	1.30785	7.64739	2.55575
C027784	amezinium	6	453	45909	9902000	2.85679	1.2766	6.39297	2.5542
D014740	vidarabine	6	455	45909	9901998	2.84423	1.27101	6.36472	2.54355
D003022	clotrimazole	46	6817	45869	9895636	1.45576	1.08918	1.94572	2.53712
D012841	simethicone	30	4073	45885	9898380	1.58891	1.10935	2.27579	2.52612
D012969	sodium fluoride	14	1537	45901	9900916	1.96475	1.16076	3.32562	2.51517
D011819	rabies vaccine	3	151	45912	9902302	4.28503	1.36656	13.4363	2.49561
D000077723	cefepime	53	8115	45862	9894338	1.40903	1.07535	1.84626	2.48683
D000077431	oxaprozin	15	1702	45900	9900751	1.90102	1.14341	3.16062	2.47668
C509981	bifeprunox	1	17	45914	9902436	12.6867	1.68828	95.335	2.46895
D011803	quinine	51	7792	45864	9894661	1.41205	1.07201	1.85995	2.45471
C025698	selenium sulfide	6	474	45909	9901979	2.73022	1.22032	6.1083	2.44464
D002981	clindamycin	115	19748	45800	9882705	1.25657	1.04587	1.5097	2.43897
C008522	melperone	12	1277	45903	9901176	2.02692	1.14796	3.57886	2.43571
C031621	ferrous fumarate	43	6394	45872	9896059	1.45081	1.07474	1.95847	2.43086
D020927	dexmedetomidine	16	1877	45899	9900576	1.83871	1.124	3.00787	2.42552
C121345	desloratadine	61	9643	45854	9892810	1.36477	1.06086	1.75576	2.41964
D008127	lofepramine	5	363	45910	9902090	2.97087	1.22906	7.18112	2.41802
D004221	disulfiram	12	1288	45903	9901165	2.0096	1.13818	3.54822	2.40623
D032083	Citrus paradisi	3	160	45912	9902293	4.044	1.2905	12.6725	2.39763
C001671	magnesium trisilicate	46	6973	45869	9895480	1.42317	1.06482	1.90212	2.38433
C015121	dexbrompheniramine	1	19	45914	9902434	11.3512	1.51951	84.7974	2.36779
C059896	miglustat	8	744	45907	9901709	2.31925	1.15547	4.65521	2.36651
C053539	penciclovir	4	262	45911	9902191	3.29286	1.22662	8.83969	2.36542
D011346	prochlorperazine	169	30378	45746	9872075	1.20056	1.03181	1.3969	2.36527
C014182	salsalate	9	881	45906	9901572	2.20344	1.14259	4.24926	2.35782
D001960	bromazepam	72	11757	45843	9890696	1.32126	1.04782	1.66607	2.35486
D014663	nasal decongestant	6	497	45909	9901956	2.60386	1.16412	5.82425	2.32998
D013748	tetracaine	7	623	45908	9901830	2.42347	1.15048	5.10498	2.32879
C038366	ibudilast	4	267	45911	9902186	3.23119	1.20381	8.67294	2.32823
D008619	mepivacaine	9	891	45906	9901562	2.17871	1.1298	4.20141	2.32426
D011802	quinidine	22	2892	45893	9899561	1.64094	1.07865	2.49636	2.31369
C012582	tofisopam	3	169	45912	9902284	3.82863	1.22246	11.9909	2.30485
D003519	cyclopentolate	9	898	45906	9901555	2.16172	1.12102	4.16855	2.30099
D008535	megestrol	15	1782	45900	9900671	1.81566	1.09218	3.01841	2.30001
C013199	pinaverium	5	387	45910	9902066	2.78662	1.15327	6.73326	2.2768
C019179	sodium feredetate	3	172	45912	9902281	3.76185	1.20135	11.7797	2.27499
C017125	butoconazole	2	85	45913	9902368	5.07475	1.24871	20.6238	2.27047
D011224	prazosin	31	4453	45884	9898000	1.50174	1.0547	2.13826	2.25539
D002086	butylscopolammonium bromide	29	4110	45886	9898343	1.52208	1.05625	2.19337	2.25355
D017367	selective serotonin reuptake inhibitor	6	513	45909	9901940	2.52265	1.12797	5.64174	2.25325
C032257	methylnaltrexone	8	780	45907	9901673	2.2122	1.10232	4.43957	2.23412
D010624	phenelzine	12	1355	45903	9901098	1.91022	1.08203	3.37231	2.23188
D008525	medroxyprogesterone	27	3798	45888	9898655	1.53351	1.05012	2.2394	2.21315
D010404	penicillin V	35	5194	45880	9897259	1.45364	1.04241	2.02712	2.20478
D011899	ranitidine	448	87109	45467	9815344	1.11026	1.01136	1.21883	2.19735
D017308	etodolac	44	6811	45871	9895642	1.39363	1.03597	1.87477	2.19353
C026280	tropine benzylate	2	90	45913	9902363	4.79281	1.18039	19.4606	2.19197
C021280	aceprometazine	1	23	45914	9902430	9.37711	1.26629	69.4389	2.19112
C084602	clothiapine	6	528	45909	9901925	2.45098	1.09607	5.48073	2.18342
D000779	local anesthetic	2	91	45913	9902362	4.74015	1.16761	19.2435	2.17677
D015016	yohimbine	2	92	45913	9902361	4.68862	1.15511	19.0312	2.16174
D002927	cimetidine	42	6483	45873	9895970	1.39757	1.03168	1.89324	2.16136
D009530	nicergoline	9	943	45906	9901510	2.05856	1.06769	3.96899	2.15554
X013	antifungal combination	2	93	45913	9902360	4.63821	1.14287	18.8236	2.14686
D004365	Chinese herbal drug	7	669	45908	9901784	2.25682	1.07168	4.75259	2.14219
D009465	muscle relaxant	12	1396	45903	9901057	1.85411	1.05033	3.27301	2.12935
C053090	epinastine	14	1708	45901	9900745	1.76801	1.04478	2.99191	2.1232
D015736	felodipine	60	9834	45855	9892619	1.31627	1.02105	1.69685	2.12077
D064704	levofloxacin	326	62561	45589	9839892	1.12472	1.00834	1.25453	2.10909
C005522	cloxazolam	8	818	45907	9901635	2.10943	1.05128	4.23262	2.10075
D001414	bacitracin	24	3371	45891	9899082	1.53575	1.02779	2.29476	2.09376
D002443	ceftriaxone	127	22762	45788	9879691	1.20388	1.01097	1.43362	2.08239
D000078764	milnacipran	45	7110	45870	9895343	1.36535	1.01833	1.83063	2.08142
D005996	nitroglycerin	246	46463	45669	9855990	1.14263	1.00773	1.29559	2.08017
C005419	oxybutynin	165	30272	45750	9872181	1.17616	1.00902	1.37098	2.07476
D007208	indocyanine green	2	98	45913	9902355	4.40156	1.08538	17.8497	2.0747
C069207	calcium ascorbate	10	1116	45905	9901337	1.93272	1.03695	3.60231	2.07422
D013256	steroid	50	8049	45865	9894404	1.3401	1.01465	1.76993	2.06248
C062735	zafirlukast	15	1902	45900	9900551	1.70109	1.02339	2.82756	2.0492
D002918	chymotrypsin	1	27	45914	9902426	7.9879	1.08539	58.7867	2.04046
C044237	Haemophilus influenzae type b vaccine	2	101	45913	9902352	4.27082	1.05358	17.3123	2.03309
D019802	succinic acid	2	101	45913	9902352	4.27082	1.05358	17.3123	2.03309
D046934	ginkgolide	28	4117	45887	9898336	1.46707	1.01155	2.1277	2.02057
D014046	tolmetin	3	201	45912	9902252	3.21909	1.02947	10.0659	2.00993
C022116	adrafinil	1	28	45914	9902425	7.70262	1.04796	56.615	2.00603
C008865	phenyltoloxamine	3	202	45912	9902251	3.20315	1.02441	10.0157	2.00147
C007288	dexpanthenol	13	1607	45902	9900846	1.74489	1.01087	3.01189	1.99883
D002362	cascara	3	203	45912	9902250	3.18737	1.01941	9.96592	1.99305
D000777	anesthetics	9	996	45906	9901457	1.949	1.01104	3.75715	1.99278
C039004	potassium bromide	2	105	45913	9902348	4.10812	1.01397	16.6442	1.97943
D020160	sodium benzoate	3	205	45912	9902248	3.15628	1.00954	9.86789	1.97633
D017963	azithromycin	211	39744	45704	9862709	1.14565	1.00037	1.31203	1.96539
D000077208	remifentanil	24	3461	45891	9898992	1.4958	1.00109	2.23498	1.96531
D000077555	methylprednisolone acetate	26	3825	45889	9898628	1.46625	0.996913	2.15655	1.94429
D000077212	ropivacaine	19	2621	45896	9899832	1.56365	0.995657	2.45567	1.9411
C100282	mephenoxalone	1	30	45914	9902423	7.18911	0.980343	52.7196	1.94047
D014284	triiodothyronine	88	15441	45827	9887012	1.22956	0.996932	1.51648	1.93128
D005479	flurazepam	20	2812	45895	9899641	1.53415	0.988129	2.3819	1.90679
D008012	lidocaine	230	43758	45685	9858695	1.13427	0.996093	1.29161	1.90093
D005442	flumazenil	6	594	45909	9901859	2.17863	0.97477	4.86928	1.89773
D011738	pyrilamine	1	33	45914	9902420	6.53555	0.89383	47.787	1.84942
C005370	tramazoline	1	33	45914	9902420	6.53555	0.89383	47.787	1.84942
D007217	indoramin	2	116	45913	9902337	3.71855	0.918952	15.0472	1.84149
D000929	tricyclic antidepressant	5	473	45910	9901980	2.27994	0.94454	5.50335	1.83309
C003330	trospium	25	3736	45890	9898717	1.44342	0.973947	2.13921	1.82848
C510352	human papillomavirus bivalent vaccine	1	34	45914	9902419	6.34333	0.868288	46.3416	1.8208
D007213	indomethacin	61	10433	45854	9892020	1.26133	0.980506	1.62258	1.8068
C010175	halazepam	1	35	45914	9902418	6.16209	0.844165	44.981	1.79296
C008205	isopropyl myristate	8	917	45907	9901536	1.88167	0.938118	3.77425	1.78012
D001977	brompheniramine	8	925	45907	9901528	1.8654	0.930028	3.74151	1.75572
D012464	artificial saliva	3	234	45912	9902219	2.76511	0.885329	8.63612	1.75039
D015365	enoxacin	1	37	45914	9902416	5.829	0.799727	42.4861	1.73948
C004955	fosfestrol	1	37	45914	9902416	5.829	0.799727	42.4861	1.73948
C010651	buflomedil	6	637	45909	9901816	2.03156	0.909212	4.53934	1.72797
D002606	charcoal	9	1092	45906	9901361	1.77765	0.922384	3.42593	1.71863
C095108	amprenavir	4	364	45911	9902089	2.37011	0.884727	6.34933	1.71639
C043482	moxonidine	21	3111	45894	9899342	1.45603	0.947874	2.2366	1.71556
D002434	cefadroxil	9	1094	45906	9901359	1.7744	0.920702	3.41965	1.71318
C037815	terconazole	6	642	45909	9901811	2.01573	0.902157	4.50385	1.70897
D000077430	nabumetone	42	6959	45873	9895494	1.30192	0.961128	1.76354	1.70394
D008899	mineral oil	11	1420	45904	9901033	1.67084	0.923123	3.02419	1.69575
C002747	theodrenaline	2	129	45913	9902324	3.34381	0.827331	13.5146	1.69399
C544478	flavocoxid	3	242	45912	9902211	2.67369	0.856266	8.34863	1.69289
C078452	ziconotide	14	1919	45901	9900534	1.57358	0.930099	2.66226	1.68989
C001157	melilot	1	39	45914	9902414	5.53008	0.759733	40.2533	1.68867
D014221	triamcinolone	51	8712	45864	9893741	1.26282	0.958809	1.66322	1.66065
C035081	dexamethasone palmitate	2	133	45913	9902320	3.24324	0.802706	13.104	1.65152
D006632	histamine	3	249	45912	9902204	2.59853	0.832356	8.11233	1.64409
D006535	heptaminol	4	379	45911	9902074	2.2763	0.849891	6.09674	1.63642
D010567	pertussis vaccine	4	380	45911	9902073	2.27031	0.847665	6.08061	1.6312
D005436	floxacillin	24	3714	45891	9898739	1.39387	0.932957	2.08248	1.62121
D012978	sodium oxybate	243	47234	45672	9855219	1.11011	0.97831	1.25968	1.61995
C018961	hexamidine	1	42	45914	9902411	5.13507	0.706718	37.3119	1.61694
C027938	sodium bromide	2	138	45913	9902315	3.12573	0.773912	12.6244	1.60015
D000657	amoxapine	6	673	45909	9901780	1.92288	0.860747	4.29564	1.59434
D010830	physostigmine	1	43	45914	9902410	5.01565	0.690653	36.4246	1.59412
C005553	crotamiton	4	388	45911	9902065	2.2235	0.830275	5.9546	1.58992
D004009	dicloxacillin	6	675	45909	9901778	1.91718	0.858205	4.28287	1.58712
D065146	zeaxanthin	3	258	45912	9902195	2.50788	0.80351	7.82749	1.58328
C007076	citral	1	44	45914	9902409	4.90166	0.675302	35.5785	1.5718
C074191	prulifloxacin	1	44	45914	9902409	4.90166	0.675302	35.5785	1.5718
D010862	pilocarpine	20	3032	45895	9899421	1.4228	0.916514	2.20877	1.57149
C084645	distigmine	6	681	45909	9901772	1.90029	0.85067	4.245	1.5656
D005765	gastrointestinal agent	3	261	45912	9902192	2.47905	0.794334	7.73693	1.56348
D011736	pyridoxine	36	5983	45879	9896470	1.29793	0.935187	1.80136	1.55931
D053243	zanamivir	16	2334	45899	9900119	1.47862	0.904246	2.41783	1.55883
C011462	erythromycin stearate	2	143	45913	9902310	3.01644	0.747112	12.1788	1.55056
C038634	cadexomer iodine	1	45	45914	9902408	4.79273	0.660619	34.7709	1.54996
D010389	pemoline	2	144	45913	9902309	2.99549	0.741973	12.0934	1.54085
D010395	penfluridol	1	46	45914	9902407	4.68854	0.64656	33.9991	1.52858
D006851	hydrochloric acid	14	2004	45901	9900449	1.50683	0.890713	2.54911	1.52854
D014229	triazolam	38	6393	45877	9896060	1.28217	0.931952	1.764	1.52703
D017272	celiprolol	10	1334	45905	9901119	1.61685	0.867868	3.0122	1.51357
C015715	bismuth subsalicylate	19	2894	45896	9899559	1.41611	0.901847	2.22361	1.51125
C015454	pitofenone	1	47	45914	9902406	4.58879	0.633087	33.2607	1.50764
D009268	nalidixic acid	1	47	45914	9902406	4.58879	0.633087	33.2607	1.50764
D015737	nisoldipine	9	1173	45906	9901280	1.65488	0.858842	3.18874	1.50527
C012394	ketobemidone	3	271	45912	9902182	2.38757	0.765204	7.44965	1.49904
D000935	antifungal agent	22	3444	45893	9899009	1.37786	0.905946	2.09559	1.49829
D004168	diphtheria toxoid	7	859	45908	9901594	1.75761	0.835332	3.69815	1.48592
D013745	tetanus toxoid	7	859	45908	9901594	1.75761	0.835332	3.69815	1.48592
C002170	bismuth subgallate	2	151	45913	9902302	2.85663	0.70789	11.5277	1.47465
D003033	coal tar	5	556	45910	9901897	1.93957	0.804085	4.67854	1.47463
C005100	melitracene	3	278	45912	9902175	2.32745	0.746053	7.26092	1.45531
D014151	anti-anxiety agent	5	561	45910	9901892	1.92229	0.796946	4.63668	1.45476
D000996	antitussive agent	15	2228	45900	9900225	1.45214	0.873877	2.41305	1.4397
D000677	amsacrine	4	421	45911	9902032	2.04921	0.765493	5.48567	1.42807
C036619	idebenone	1	51	45914	9902402	4.22888	0.584378	30.6025	1.42799
C551441	perampanel	13	1886	45902	9900567	1.48672	0.861587	2.56543	1.42477
D008750	methyldopa	25	4053	45890	9898400	1.33049	0.897834	1.97163	1.42295
D000077734	gatifloxacin	23	3686	45892	9898767	1.34591	0.893158	2.02817	1.41993
D007741	labetalol	52	9207	45863	9893246	1.21832	0.927511	1.60031	1.41919
D008528	mefenamic acid	18	2777	45897	9899676	1.39808	0.879449	2.22257	1.41686
D029789	Ephedra	2	160	45913	9902293	2.69594	0.668414	10.8736	1.39383
C029617	ethyl loflazepate	10	1387	45905	9901066	1.55505	0.834774	2.89682	1.39102
C029755	benzonatate	46	8092	45869	9894361	1.22623	0.917584	1.63868	1.37859
C000665	cetraxate	2	162	45913	9902291	2.66266	0.660232	10.7383	1.37647
D014632	valerian	8	1060	45907	9901393	1.6278	0.811878	3.26371	1.37281
D008194	lymecycline	4	436	45911	9902017	1.9787	0.739274	5.29609	1.3586
C023842	lormetazepam	26	4294	45889	9898159	1.30604	0.888112	1.92064	1.35696
D013793	thallium	1	55	45914	9902398	3.92132	0.542629	28.3376	1.35416
D001729	bismuth	2	165	45913	9902288	2.61424	0.648328	10.5414	1.35083
D013390	succinylcholine	19	3006	45896	9899447	1.36333	0.868283	2.14062	1.34642
D010406	penicillin	26	4311	45889	9898142	1.30089	0.884612	1.91306	1.33688
D005632	fructose	2	167	45913	9902286	2.58293	0.640627	10.4141	1.33399
C012293	tranilast	2	168	45913	9902285	2.56756	0.636845	10.3516	1.32564
D008472	medazepam	1	57	45914	9902396	3.78373	0.523913	27.3263	1.31917
D010890	pirenzepine	4	446	45911	9902007	1.93433	0.72277	5.17682	1.31359
D008680	metaraminol	2	170	45913	9902283	2.53735	0.629413	10.2288	1.3091
D000086	acetazolamide	24	3969	45891	9898484	1.30428	0.873066	1.94848	1.29717
D008747	methylcellulose	12	1782	45903	9900671	1.45244	0.823216	2.5626	1.28845
D010242	paraldehyde	1	59	45914	9902394	3.65547	0.506446	26.3847	1.28536
C008352	meprednisone	3	307	45912	9902146	2.10759	0.675965	6.57125	1.28502
C002791	bismuth subcitrate	5	606	45910	9901847	1.77953	0.737976	4.29111	1.28341
D006140	guaifenesin	94	17773	45821	9884680	1.14095	0.931423	1.3976	1.27374
D008723	methohexital	2	175	45913	9902278	2.46485	0.611571	9.93426	1.26855
C050199	anti-digoxin antibody	2	175	45913	9902278	2.46485	0.611571	9.93426	1.26855
C033214	Smectite	10	1443	45905	9901010	1.4947	0.802443	2.78415	1.26647
C028458	tipepidine	6	771	45909	9901682	1.67845	0.751671	3.7479	1.26353
D007649	ketamine	25	4190	45890	9898263	1.28697	0.8685	1.90706	1.25735
C021092	stiripentol	2	177	45913	9902276	2.437	0.604715	9.82113	1.25265
C050504	tianeptine	8	1107	45907	9901346	1.55868	0.777491	3.12478	1.25075
C058302	moexipril	6	776	45909	9901677	1.66763	0.746842	3.72368	1.24779
D001591	benzydamine	8	1118	45907	9901335	1.54335	0.769859	3.09396	1.22293
C013276	iron polymaltose	4	470	45911	9901983	1.83556	0.686014	4.91136	1.20951
C021277	nilutamide	2	183	45913	9902270	2.3571	0.585037	9.4967	1.20599
C005245	tetrazepam	9	1302	45906	9901151	1.4909	0.77393	2.87206	1.1939
D019817	benzoic acid	1	65	45914	9902388	3.31804	0.460397	23.9128	1.19024
D001466	barium sulfate	5	633	45910	9901820	1.70363	0.706605	4.10744	1.18654
D000077266	moxifloxacin	119	23063	45796	9879390	1.1131	0.929395	1.33311	1.16433
D008755	methylergonovine	5	642	45910	9901811	1.67974	0.696733	4.04966	1.15516
D017373	cyproterone acetate	10	1498	45905	9900955	1.43981	0.773037	2.6817	1.14873
D007530	isoflurane	12	1857	45903	9900596	1.39377	0.790023	2.45889	1.14626
D015091	beta-alanine	1	68	45914	9902385	3.17165	0.440376	22.8427	1.14585
D014357	trypsin	1	68	45914	9902385	3.17165	0.440376	22.8427	1.14585
D001904	botulinum antitoxin	1	69	45914	9902384	3.12569	0.434083	22.507	1.13147
D011761	pyrrolidonecarboxylic acid	1	69	45914	9902384	3.12569	0.434083	22.507	1.13147
D014436	typhoid-paratyphoid vaccine	1	69	45914	9902384	3.12569	0.434083	22.507	1.13147
D014436	typhoid-paratyphoid vaccine	1	69	45914	9902384	3.12569	0.434083	22.507	1.13147
C101207	darifenacin	24	4108	45891	9898345	1.26013	0.843548	1.88244	1.12913
D027861	Prunus	3	337	45912	9902116	1.91996	0.61609	5.98332	1.1248
D002164	camphor	3	337	45912	9902116	1.91996	0.61609	5.98332	1.1248
C120953	imidafenacin	3	337	45912	9902116	1.91996	0.61609	5.98332	1.1248
C060344	dolasetron	10	1511	45905	9900942	1.42742	0.766399	2.65858	1.12153
D002511	cephalosporin	3	338	45912	9902115	1.91428	0.614276	5.96553	1.1197
C000592580	glasdegib	1	70	45914	9902383	3.08103	0.427968	22.181	1.1173
D004157	diphenoxylate	66	12404	45849	9890049	1.14776	0.900988	1.46212	1.11582
D002710	chlorhexidine	43	7822	45872	9894631	1.18578	0.878569	1.6004	1.11379
C406662	prucalopride	2	197	45913	9902256	2.18959	0.543751	8.81707	1.10273
D000077123	rocuronium	32	5681	45883	9896772	1.21497	0.858254	1.71996	1.09805
D008049	lipase	1	72	45914	9902381	2.99545	0.416241	21.5566	1.08954
D014191	tranylcypromine	6	830	45909	9901623	1.55913	0.698389	3.4807	1.0839
D000077288	troglitazone	2	201	45913	9902252	2.14601	0.533004	8.6404	1.07455
D064747	lansoprazole	524	107892	45391	9794561	1.04799	0.961318	1.14248	1.06428
D015190	blood glucose self-monitoring	4	506	45911	9901947	1.70496	0.637393	4.56057	1.06284
C084831	isopropamide iodide	1	74	45914	9902379	2.91449	0.405139	20.9663	1.06253
C501844	dimethicone	36	6507	45879	9895946	1.19334	0.8599	1.65608	1.05721
D004733	enema	9	1367	45906	9901086	1.42	0.737204	2.73519	1.04842
C030848	eperisone	7	1016	45908	9901437	1.48598	0.706567	3.12518	1.04425
D010396	penicillamine	5	676	45910	9901777	1.59525	0.661801	3.84531	1.04042
D006582	hexachlorophene	1	76	45914	9902377	2.83779	0.394614	20.4075	1.03622
D010615	phenacetin	1	76	45914	9902377	2.83779	0.394614	20.4075	1.03622
D002792	cholestyramine	35	6367	45880	9896086	1.1857	0.850435	1.65312	1.00454
D000900	antibacterial agent	64	12180	45851	9890273	1.13342	0.886414	1.44927	0.998621
D008148	lovastatin	107	20970	45808	9881483	1.10069	0.91006	1.33126	0.988733
C046835	alacepril	1	80	45914	9902373	2.6959	0.375123	19.3747	0.985582
C046817	cefteram pivoxil	1	80	45914	9902373	2.6959	0.375123	19.3747	0.985582
D002753	chlorzoxazone	8	1227	45907	9901226	1.40623	0.701615	2.81846	0.961028
D003091	colistin	14	2341	45901	9900112	1.28987	0.762664	2.1815	0.949415
D009277	nandrolone	1	85	45914	9902368	2.53732	0.35331	18.2219	0.925669
C007020	chlorophyllin	1	86	45914	9902367	2.50781	0.349248	18.0076	0.914103
C054593	keishi-bukuryo-gan	1	86	45914	9902367	2.50781	0.349248	18.0076	0.914103
D000068857	human papillomavirus quadrivalent vaccine	2	226	45913	9902227	1.90862	0.474402	7.67875	0.91008
D004318	doxycycline	145	28999	45770	9873454	1.07863	0.915999	1.27014	0.90776
D016712	mupirocin	34	6274	45881	9896179	1.16888	0.834329	1.63757	0.907094
D016047	zalcitabine	2	229	45913	9902224	1.88361	0.468225	7.57755	0.891564
D009952	ornithine	1	88	45914	9902365	2.45082	0.341399	17.5938	0.891362
D000074241	peanut oil	1	88	45914	9902365	2.45082	0.341399	17.5938	0.891362
D000108	acetylcarnitine	5	723	45910	9901730	1.49154	0.618906	3.59456	0.89088
D006427	hemin	2	230	45913	9902223	1.87542	0.466201	7.54441	0.885445
C011962	oxetorone	1	89	45914	9902364	2.42328	0.337605	17.394	0.880182
D010423	pentazocine	11	1818	45904	9900635	1.305	0.721363	2.36085	0.880138
C063638	lobucavir	2	231	45913	9902222	1.8673	0.464195	7.51155	0.879352
D000077443	acamprosate	8	1265	45907	9901188	1.36398	0.680582	2.7336	0.875123
D001968	bromoisovalerylurea	1	90	45914	9902363	2.39636	0.333894	17.1986	0.869124
D019787	linoleic acid	1	90	45914	9902363	2.39636	0.333894	17.1986	0.869124
D000077335	desflurane	8	1269	45907	9901184	1.35968	0.678442	2.72496	0.86623
C104457	nelarabine	4	559	45911	9901894	1.5433	0.577168	4.12664	0.864717
D002355	carticaine	4	561	45911	9901892	1.5378	0.575118	4.11188	0.85761
D056604	grape seed extract	5	735	45910	9901718	1.46719	0.608831	3.5357	0.854245
D000927	anticonvulsants	5	736	45910	9901717	1.46519	0.608006	3.53088	0.851219
D000481	allantoin	2	238	45913	9902215	1.81238	0.450621	7.28934	0.837421
C014546	ethynodiol	3	399	45912	9902054	1.62161	0.520759	5.04961	0.834154
D000518	eflornithine	3	401	45912	9902052	1.61353	0.518173	5.02432	0.825541
D019782	riluzole	6	925	45909	9901528	1.39899	0.626842	3.12227	0.819706
C084599	clotiazepam	8	1291	45907	9901162	1.33651	0.666903	2.67842	0.817809
C002125	etifoxine	3	403	45912	9902050	1.60552	0.515612	4.99928	0.816971
D008293	malate	1	95	45914	9902358	2.27023	0.316501	16.2841	0.815591
D009020	morphine	553	115227	45362	9787226	1.03547	0.951993	1.12627	0.812801
D005290	ferric compound	13	2245	45902	9900208	1.24893	0.724	2.15447	0.799057
D011134	polysaccharide	13	2245	45902	9900208	1.24893	0.724	2.15447	0.799057
D011092	polyethylene glycol	99	19702	45816	9882751	1.08389	0.889463	1.32082	0.798665
C015586	propiverine	6	934	45909	9901519	1.38551	0.620816	3.0921	0.796088
C042131	calcium glubionate	1	97	45914	9902356	2.22342	0.310041	15.945	0.794951
D054709	lecithin	7	1118	45908	9901335	1.3504	0.642246	2.83937	0.792244
D015766	albendazole	7	1125	45908	9901328	1.34199	0.638259	2.82166	0.775796
C007894	guar gum	1	100	45914	9902353	2.15672	0.30083	15.462	0.764765
C011819	ferrous gluconate	20	3640	45895	9898813	1.18508	0.763563	1.83928	0.757158
C070669	lithium citrate	2	252	45913	9902201	1.71169	0.425723	6.88214	0.757099
D010643	phenoxybenzamine	1	101	45914	9902352	2.13536	0.29788	15.3074	0.754901
D006024	glycopyrrolate	34	6441	45881	9896012	1.13855	0.812702	1.59505	0.754341
D007294	inositol	2	253	45913	9902200	1.70493	0.424049	6.85479	0.751532
D002116	calcitonin	6	952	45909	9901501	1.35931	0.609107	3.03348	0.749525
D020113	phenolphthalein	1	102	45914	9902351	2.11443	0.294988	15.1559	0.745133
C010491	neurotropin	6	954	45909	9901499	1.35646	0.607833	3.02711	0.744405
C486878	fosfluconazole	3	422	45912	9902031	1.53323	0.492489	4.77328	0.737595
C004858	diphenidol	3	424	45912	9902029	1.526	0.490175	4.75068	0.729446
D010837	vitamin K1	26	4868	45889	9897585	1.15198	0.783454	1.69384	0.71928
C079703	rufinamide	6	968	45909	9901485	1.33684	0.599063	2.98321	0.708862
C005701	picosulfate sodium	23	4284	45892	9898169	1.15797	0.768572	1.74465	0.701329
D005036	ethylmorphine	1	107	45914	9902346	2.01562	0.281329	14.4412	0.697668
D014805	vitamin B12	97	19502	45818	9882951	1.07286	0.878635	1.31002	0.690204
C076170	mizolastine	1	108	45914	9902345	1.99696	0.278747	14.3063	0.688438
C030676	ferroglycine sulfate	6	979	45909	9901474	1.32181	0.592348	2.94961	0.681292
D003401	creatine	2	266	45913	9902187	1.6216	0.403432	6.51804	0.681079
D064412	levosalbutamol	53	10409	45862	9892044	1.09825	0.838323	1.43876	0.680132
D005293	ferritin	1	109	45914	9902344	1.97864	0.276213	14.1739	0.679292
C020168	loprazolam	4	616	45911	9901837	1.40048	0.523928	3.74356	0.671431
D000667	ampicillin	41	7965	45874	9894488	1.11026	0.816744	1.50926	0.667716
C026191	diethylamine salicylate	1	111	45914	9902342	1.94299	0.27128	13.9162	0.661247
D009921	metaproterenol	2	271	45913	9902182	1.59168	0.396027	6.39716	0.654886
D005013	ethosuximide	6	992	45909	9901461	1.30449	0.584603	2.91086	0.649103
D015725	fluconazole	182	37412	45733	9865041	1.04937	0.906889	1.21424	0.647287
D000069582	eszopiclone	93	18764	45822	9883689	1.06906	0.871821	1.31092	0.64177
D007548	isosorbide dinitrate	53	10466	45862	9891987	1.09226	0.833755	1.43091	0.640465
D013634	tannin	2	274	45913	9902179	1.57425	0.391712	6.32677	0.6394
D014044	tolbutamide	3	447	45912	9902006	1.44747	0.465048	4.5053	0.638387
C110422	magnesium citrate	11	1956	45904	9900497	1.21291	0.670544	2.19398	0.638327
D019343	citric acid	19	3553	45896	9898900	1.15337	0.734727	1.81057	0.620196
D000109	acetylcholine	1	116	45914	9902337	1.85924	0.259685	13.3114	0.617503
C073419	Remifemin	1	116	45914	9902337	1.85924	0.259685	13.3114	0.617503
D019347	potassium acetate	7	1198	45908	9901255	1.26021	0.599446	2.64933	0.610079
D002433	cefaclor	9	1583	45906	9900870	1.22621	0.636785	2.36123	0.609997
D000983	antipyrine	1	117	45914	9902336	1.84335	0.257484	13.1966	0.608978
C022155	oxiconazole	1	118	45914	9902335	1.82772	0.25532	13.0839	0.600525
D013874	thiopental	9	1589	45906	9900864	1.22158	0.634385	2.35229	0.598686
D000658	amoxicillin	356	74396	45559	9828057	1.03227	0.929812	1.14602	0.595525
D000077285	rimonabant	1	119	45914	9902334	1.81236	0.253192	12.973	0.592143
D016593	terfenadine	1	119	45914	9902334	1.81236	0.253192	12.973	0.592143
D012834	silver	4	643	45911	9901810	1.34167	0.501993	3.58588	0.58599
D015080	mesna	31	6020	45884	9896433	1.11066	0.780287	1.58092	0.582684
D000077554	levobupivacaine	3	462	45912	9901991	1.40048	0.450004	4.35848	0.581472
D013752	tetracycline	17	3184	45898	9899269	1.15156	0.714901	1.85492	0.580175
D003981	diazoxide	3	467	45912	9901986	1.38548	0.445203	4.31164	0.562906
C040282	cloperastine	2	290	45913	9902163	1.4874	0.370203	5.97603	0.559542
D008063	thioctic acid	15	2799	45900	9899654	1.15583	0.695806	1.92001	0.559307
C013769	rimexolone	1	123	45914	9902330	1.75342	0.245023	12.5478	0.559296
D010632	pheniramine	3	469	45912	9901984	1.37957	0.443311	4.29319	0.555536
D028321	plant preparation	34	6666	45881	9895787	1.1001	0.785276	1.54113	0.554646
D005934	glucagon	9	1613	45906	9900840	1.2034	0.624962	2.31722	0.55386
D043371	omega-6 fatty acid	1	124	45914	9902329	1.73928	0.243063	12.4458	0.551249
D004878	ergotamine	4	655	45911	9901798	1.31709	0.492823	3.51998	0.549154
D005938	glucocorticoid	27	5241	45888	9897212	1.11113	0.761161	1.622	0.545973
C043940	pranoprofen	3	472	45912	9901981	1.3708	0.440503	4.26581	0.544538
D010918	pizotyline	3	473	45912	9901980	1.3679	0.439575	4.25675	0.540887
D054368	laxative	21	4025	45894	9898428	1.12529	0.732802	1.72799	0.539394
D009108	mumps vaccine	1	126	45914	9902327	1.71168	0.239235	12.2467	0.535347
D012411	rubella vaccine	1	126	45914	9902327	1.71168	0.239235	12.2467	0.535347
D008458	measles vaccine	1	126	45914	9902327	1.71168	0.239235	12.2467	0.535347
C028936	troxipide	2	296	45913	9902157	1.45724	0.362734	5.85433	0.530717
D000077549	artemether	2	296	45913	9902157	1.45724	0.362734	5.85433	0.530717
D014622	vaginal cream, foam, and jelly	1	127	45914	9902326	1.6982	0.237365	12.1495	0.527489
C408162	oblimersen	1	127	45914	9902326	1.6982	0.237365	12.1495	0.527489
C079363	borage oil	1	129	45914	9902324	1.67187	0.233713	11.9597	0.511956
D052203	ferrosoferric oxide	6	1051	45909	9901402	1.23125	0.551856	2.74706	0.508092
D010653	phenylbutazone	1	130	45914	9902323	1.65901	0.231929	11.867	0.504279
D006722	honey	1	130	45914	9902323	1.65901	0.231929	11.867	0.504279
D005446	fluocinolone acetonide	8	1444	45907	9901009	1.19488	0.596367	2.39405	0.50215
D000078102	lumefantrine	2	303	45913	9902150	1.42358	0.354392	5.71846	0.497811
C021988	deflazacort	18	3454	45897	9898999	1.12398	0.707232	1.78629	0.494465
D008610	menthol	8	1450	45907	9901003	1.18993	0.593904	2.38412	0.490459
D019258	saquinavir	11	2046	45904	9900407	1.15955	0.641089	2.0973	0.489594
C100294	phendimetrazine	1	132	45914	9902321	1.63387	0.228441	11.6859	0.489098
D001963	bromelain	2	305	45913	9902148	1.41424	0.352078	5.68079	0.488548
D014049	tolperisone	3	488	45912	9901965	1.32586	0.42611	4.12545	0.487029
D005363	psoralen	1	133	45914	9902320	1.62159	0.226736	11.5974	0.481593
D014364	tryptophan	2	307	45913	9902146	1.40503	0.349795	5.64361	0.479345
C047681	pranlukast	6	1065	45909	9901388	1.21507	0.544618	2.71087	0.475787
D011223	praziquantel	1	135	45914	9902318	1.59756	0.223401	11.4243	0.466749
C003468	tiaramide	1	135	45914	9902318	1.59756	0.223401	11.4243	0.466749
C030950	tiquizium	1	136	45914	9902317	1.58582	0.22177	11.3397	0.459408
C019476	mecobalamin	28	5536	45887	9896917	1.09087	0.752405	1.58159	0.458922
D017275	isradipine	6	1074	45909	9901379	1.20488	0.540063	2.6881	0.455242
C004649	carbinoxamine	1	137	45914	9902316	1.57424	0.220163	11.2564	0.452121
D004400	dyphylline	1	137	45914	9902316	1.57424	0.220163	11.2564	0.452121
D010646	phentolamine	1	138	45914	9902315	1.56283	0.218579	11.1742	0.444886
D000077727	ertapenem	16	3088	45899	9899365	1.1175	0.683683	1.82658	0.443145
C029424	hydrazine	1	139	45914	9902314	1.55159	0.217017	11.0933	0.437703
D013449	sulfonamide	3	504	45912	9901949	1.28376	0.412627	3.99404	0.431364
C040738	cefuroxime axetil	24	4739	45891	9897714	1.09227	0.731296	1.63144	0.431192
D006035	Glycyrrhiza	2	318	45913	9902135	1.35643	0.337747	5.44754	0.429769
D002217	carbachol	1	141	45914	9902312	1.52958	0.21396	10.9348	0.42349
D005100	expectorant	1	142	45914	9902311	1.51881	0.212464	10.8573	0.416458
D002040	levobunolol	3	510	45912	9901943	1.26866	0.407789	3.94689	0.41094
D008238	lysergic acid diethylamide	1	144	45914	9902309	1.49771	0.209533	10.7055	0.40254
D006143	guanabenz	1	145	45914	9902308	1.48738	0.208097	10.6311	0.395653
C111212	nalfurafine	1	145	45914	9902308	1.48738	0.208097	10.6311	0.395653
C005479	magnesium carbonate	3	520	45912	9901933	1.24426	0.399972	3.87074	0.377426
D003042	cocaine	38	7714	45877	9894739	1.06246	0.772379	1.46149	0.372422
D014311	triprolidine	3	522	45912	9901931	1.23949	0.398444	3.85586	0.370801
C017231	aldioxa	2	334	45913	9902119	1.29145	0.321634	5.18549	0.360616
D015767	mefloquine	7	1319	45908	9901134	1.14459	0.544556	2.40578	0.356327
D004060	diflucortolone	1	151	45914	9902302	1.42828	0.199882	10.206	0.355294
D003932	heroin	34	6913	45881	9895540	1.06076	0.757223	1.48598	0.342996
C036596	bifonazole	1	153	45914	9902300	1.40961	0.197286	10.0717	0.342194
C010969	gliquidone	2	339	45913	9902114	1.2724	0.316909	5.1087	0.339679
D001599	berberine	1	154	45914	9902299	1.40046	0.196013	10.0059	0.335708
C542574	levamlodipine	1	154	45914	9902299	1.40046	0.196013	10.0059	0.335708
Z019	hemorrhoid preparation	9	1736	45906	9900717	1.11812	0.580749	2.15274	0.334059
D061389	pork regular insulin	4	732	45911	9901721	1.17854	0.441118	3.1487	0.327637
C073590	gadoxetic acid	2	344	45913	9902109	1.2539	0.312321	5.03414	0.319047
D043322	lactase	5	935	45910	9901518	1.15333	0.478894	2.77758	0.318112
D010889	piracetam	6	1137	45909	9901316	1.13811	0.510199	2.53882	0.316043
D010869	pindolol	4	737	45911	9901716	1.17054	0.438133	3.12728	0.314065
D010577	petrolatum	8	1546	45907	9900907	1.11603	0.557086	2.23579	0.309676
C528449	carglumic acid	1	159	45914	9902294	1.35642	0.189887	9.6893	0.30389
D001539	bendroflumethiazide	50	10337	45865	9892116	1.04324	0.790035	1.37759	0.298428
D000077410	aluminum chloride	1	160	45914	9902293	1.34794	0.188707	9.62838	0.297646
C060285	lacidipine	5	944	45910	9901509	1.14233	0.474339	2.75103	0.296755
D008463	mebendazole	3	550	45912	9901903	1.17639	0.378221	3.65895	0.280598
D014810	vitamin E	4	750	45911	9901703	1.15025	0.430558	3.07293	0.279201
D004809	ephedrine	8	1564	45907	9900889	1.10319	0.550684	2.21001	0.277025
D000077185	resveratrol	3	553	45912	9901900	1.17001	0.376176	3.63903	0.271205
D008981	molsidomine	11	2194	45904	9900259	1.08131	0.597898	1.95559	0.258607
D010645	phentermine	31	6390	45884	9896063	1.04631	0.735117	1.48925	0.251378
D001544	benperidol	1	170	45914	9902283	1.26865	0.17767	9.05874	0.237253
C110051	calcium lactate	4	768	45911	9901685	1.12329	0.420491	3.00072	0.231907
C010739	ifenprodil	3	566	45912	9901887	1.14313	0.367561	3.5552	0.231081
D006820	hyaluronic acid	1	172	45914	9902281	1.2539	0.175616	8.9528	0.225598
C062402	gadoteridol	6	1183	45909	9901270	1.09385	0.490398	2.43989	0.219169
D010401	benzathine penicillin G	4	773	45911	9901680	1.11602	0.417778	2.98126	0.218965
C012755	elcatonin	2	370	45913	9902083	1.16579	0.290456	4.67906	0.216346
C021024	ferric hydroxide	3	571	45912	9901882	1.13312	0.364352	3.52397	0.215892
D020097	brain natriuretic peptide	2	371	45913	9902082	1.16264	0.289676	4.6664	0.212541
D004205	cromolyn sodium	11	2225	45904	9900228	1.06625	0.589578	1.92829	0.212192
D003094	collagen	3	573	45912	9901880	1.12917	0.363084	3.51164	0.209854
D000225	adenine	1	175	45914	9902278	1.2324	0.172622	8.79847	0.208367
C026784	acemetacin	2	375	45913	9902078	1.15024	0.286597	4.61644	0.197421
D019905	benzyl alcohol	1	178	45914	9902275	1.21163	0.169729	8.64936	0.191427
D009553	nimodipine	4	785	45911	9901668	1.09896	0.411407	2.93557	0.188241
C106783	naratriptan	7	1415	45908	9901038	1.06693	0.507674	2.24225	0.170958
D000932	antiemetics	4	792	45911	9901661	1.08925	0.40778	2.90956	0.170534
D000077332	artesunate	1	182	45914	9902271	1.185	0.166018	8.45824	0.169276
C038501	nomegestrol acetate	2	383	45913	9902070	1.12622	0.280632	4.51966	0.167657
C007858	sulodexide	1	183	45914	9902270	1.17852	0.165116	8.41177	0.163814
C033069	methyl salicylate	1	183	45914	9902270	1.17852	0.165116	8.41177	0.163814
D002231	carbimazole	9	1840	45906	9900613	1.05491	0.547971	2.03085	0.159973
D061266	short-acting insulin	1	184	45914	9902269	1.17212	0.164223	8.36581	0.158382
D003840	deoxycholic acid	5	1005	45910	9901448	1.07299	0.445608	2.58367	0.157128
C111129	gorei-san	1	186	45914	9902267	1.15952	0.162467	8.27538	0.147604
D015242	ofloxacin	27	5660	45888	9896793	1.02883	0.704835	1.50175	0.147281
C112746	dinutuximab	1	187	45914	9902266	1.15331	0.161603	8.2309	0.142259
D046972	Clostridium butyricum	2	391	45913	9902062	1.10317	0.27491	4.42685	0.138504
D000863	antacid	10	2067	45905	9900386	1.0434	0.560523	1.94227	0.134016
D012312	ritodrine	2	393	45913	9902060	1.09756	0.273516	4.40425	0.131309
D000077769	rilmenidine	12	2492	45903	9899961	1.03855	0.588948	1.83136	0.130686
C020748	ferrous sulfate	177	37801	45738	9864652	1.00989	0.871003	1.17093	0.130387
D000701	opioid analgesic	7	1437	45908	9901016	1.05059	0.499914	2.20785	0.130242
D014920	wine	1	191	45914	9902262	1.12916	0.158236	8.05764	0.121157
D009067	mouthwash	16	3348	45899	9899105	1.03069	0.630635	1.68452	0.120597
D019357	potassium citrate	20	4200	45895	9898253	1.02701	0.661823	1.5937	0.118872
D054328	proton pump inhibitor	4	813	45911	9901640	1.06111	0.397271	2.83421	0.118332
D008788	metolazone	39	8253	45876	9894200	1.01917	0.743985	1.39615	0.118272
C012655	nimesulide	10	2078	45905	9900375	1.03788	0.55756	1.93197	0.117272
C061972	Sm-EDTMP	1	192	45914	9902261	1.12328	0.157416	8.01546	0.11595
C061972	Sm-EDTMP	1	192	45914	9902261	1.12328	0.157416	8.01546	0.11595
D019855	ethylene glycol	2	402	45913	9902051	1.07298	0.267414	4.3053	0.0993737
D029799	Vaccinium macrocarpon	27	5720	45888	9896733	1.01803	0.697444	1.48598	0.0926043
D004111	dimenhydrinate	20	4231	45895	9898222	1.01948	0.656977	1.582	0.0860575
C032587	olsalazine	1	198	45914	9902255	1.08924	0.152669	7.77136	0.0852647
Z010	antitussive and expectorant combination	105	22462	45810	9879991	1.00818	0.832104	1.22151	0.0831661
D000078784	vortioxetine	45	9599	45870	9892854	1.01107	0.754272	1.35529	0.0736143
D000077722	ceftibuten	2	411	45913	9902042	1.04949	0.261577	4.2107	0.0681422
D011112	polymyxin B	14	2965	45901	9899488	1.01834	0.602317	1.72172	0.067839
D013840	thiamylal	1	202	45914	9902251	1.06767	0.14966	7.61672	0.0653174
D002216	captopril	42	8969	45873	9893484	1.00994	0.745735	1.36776	0.0639482
C029797	doxofylline	1	203	45914	9902250	1.06241	0.148927	7.57902	0.0603919
D018817	methylenedioxymethamphetamine	3	629	45912	9901824	1.02863	0.330843	3.19813	0.0487758
C019304	ciprofibrate	4	843	45911	9901610	1.02334	0.383165	2.73311	0.0460393
D014047	tolnaftate	2	418	45913	9902035	1.03191	0.257211	4.13995	0.0443176
C015568	urapidil	18	3843	45897	9898610	1.01016	0.635696	1.60522	0.0427968
D006879	hydroxocobalamin	12	2560	45903	9899893	1.01095	0.573321	1.78264	0.0376409
C121414	dai-kenchu-to	5	1062	45910	9901391	1.01539	0.421738	2.4447	0.0340764
C556270	peginesatide	1	210	45914	9902243	1.027	0.143985	7.32521	0.0265753
D005994	glycerophosphate	2	425	45913	9902028	1.01491	0.252988	4.07154	0.0208872
C032855	nafamostat	2	426	45913	9902027	1.01253	0.252396	4.06195	0.0175712
C066425	efonidipine	1	213	45914	9902240	1.01253	0.141967	7.22156	0.0124246
D015760	alfentanil	3	644	45912	9901809	1.00467	0.323157	3.12344	0.00805196
C034364	ozagrel	1	214	45914	9902239	1.0078	0.141306	7.18766	0.00775186
D002444	cefuroxime	35	7541	45880	9894912	1.00099	0.718054	1.3954	0.00580929
D012256	riboflavin	5	1076	45910	9901377	1.00218	0.416261	2.41283	0.00485928
D000077591	eucalyptol	2	430	45913	9902023	1.00311	0.250056	4.02404	0.0043849
D024841	fluoroquinolone	5	1077	45910	9901376	1.00125	0.415875	2.41058	0.00278663
D006634	histamine H1 antagonist	10	2159	45905	9900294	0.998931	0.536667	1.85937	-0.00337501
D013654	taurine	2	433	45913	9902020	0.996162	0.248329	3.99607	-0.00542492
D002112	calcifediol	5	1083	45910	9901370	0.995702	0.413576	2.3972	-0.00960789
C419502	alvimopan	1	219	45914	9902234	0.984791	0.138094	7.02282	-0.0152911
D017312	toremifene	2	437	45913	9902016	0.987044	0.246063	3.95938	-0.0183998
D003474	curcumin	5	1088	45910	9901365	0.991126	0.411679	2.38616	-0.0198847
C035552	ferric gluconate	7	1533	45908	9900920	0.984789	0.468657	2.06934	-0.0404592
C061957	polaprezinc	4	881	45911	9901572	0.9792	0.366673	2.61495	-0.0419415
D003707	demeclocycline	1	225	45914	9902228	0.958529	0.134428	6.83473	-0.0422613
D010447	peptide hydrolase	1	227	45914	9902226	0.950084	0.133249	6.77425	-0.0510923
D002515	cephradine	1	228	45914	9902225	0.945916	0.132667	6.74441	-0.055479
D053545	Spirulina	1	231	45914	9902222	0.933632	0.130951	6.65645	-0.0685245
D000809	angiotensin	2	454	45913	9901999	0.950082	0.236877	3.81066	-0.0722563
C034161	flupirtine	2	454	45913	9901999	0.950082	0.236877	3.81066	-0.0722563
C108128	frovatriptan	4	897	45911	9901556	0.961732	0.360146	2.5682	-0.0778616
D006993	hypnotic and sedative	4	898	45911	9901555	0.960661	0.359746	2.56534	-0.0800855
D000078328	felbamate	4	898	45911	9901555	0.960661	0.359746	2.56534	-0.0800855
D001548	benzalkonium	1	234	45914	9902219	0.921662	0.129279	6.57075	-0.0814025
C010846	alverine	3	679	45912	9901774	0.95288	0.30654	2.96203	-0.0834127
D013459	sulfur hexafluoride	1	235	45914	9902218	0.91774	0.128731	6.54267	-0.0856586
C016545	magaldrate	2	459	45913	9901994	0.939733	0.234304	3.76902	-0.0877147
D014331	tropicamide	5	1123	45910	9901330	0.960233	0.398872	2.31164	-0.0905329
D015032	zinc	36	7891	45879	9894562	0.983905	0.709095	1.36522	-0.0970978
D009355	neomycin	13	2883	45902	9899570	0.972486	0.56394	1.677	-0.100353
D020939	ginger	5	1131	45910	9901322	0.95344	0.396055	2.29525	-0.106373
C021650	hydrocortisone acetate	9	2014	45906	9900439	0.963758	0.500689	1.8551	-0.110488
D009536	niacinamide	4	912	45911	9901541	0.945913	0.354235	2.52587	-0.110962
D003366	cosyntropin	1	243	45914	9902210	0.887525	0.12451	6.3264	-0.119072
C028815	salmon calcitonin	16	3558	45899	9898895	0.969834	0.593442	1.58495	-0.122225
D000077407	cilostazol	38	8362	45877	9894091	0.980064	0.712521	1.34806	-0.123805
C025292	diacerhein	2	471	45913	9901982	0.915789	0.228352	3.67271	-0.124141
C041226	terazosin	51	11195	45864	9891258	0.982484	0.746094	1.29377	-0.125838
C093622	rizatriptan	32	7060	45883	9895393	0.977522	0.69065	1.38355	-0.128272
D000404	ajmaline	1	247	45914	9902206	0.873152	0.122502	6.22354	-0.135371
D010400	penicillin G	17	3791	45898	9898662	0.967114	0.600519	1.5575	-0.137538
C522917	eliglustat	1	250	45914	9902203	0.862674	0.121037	6.14857	-0.147422
D007485	ioxaglic acid	1	251	45914	9902202	0.859237	0.120557	6.12397	-0.151408
D011205	povidone	1	251	45914	9902202	0.859237	0.120557	6.12397	-0.151408
C008872	pholcodine	1	253	45914	9902200	0.852444	0.119608	6.07538	-0.159331
D009888	opipramol	4	935	45911	9901518	0.922642	0.345539	2.4636	-0.160677
D002122	calcium chloride	7	1606	45908	9900847	0.940019	0.447385	1.97511	-0.163286
D014498	uracil	1	256	45914	9902197	0.842455	0.118211	6.00391	-0.1711
D008691	methadone	141	30852	45774	9871601	0.985609	0.835112	1.16323	-0.171474
D008353	mannitol	14	3166	45901	9899287	0.953672	0.564111	1.61225	-0.177071
D000281	intranasal administration	5	1170	45910	9901283	0.921655	0.382877	2.21859	-0.18203
D002110	caffeine	135	29577	45780	9872876	0.984345	0.831019	1.16596	-0.182643
C003741	ubiquinol	2	491	45913	9901962	0.878484	0.219076	3.52268	-0.182846
C045693	flomoxef	2	492	45913	9901961	0.876699	0.218632	3.5155	-0.185718
D015738	famotidine	225	49133	45690	9853320	0.987576	0.86607	1.12613	-0.186639
D011343	procaine	2	496	45913	9901957	0.869628	0.216874	3.48707	-0.197149
D011530	protriptyline	2	497	45913	9901956	0.867878	0.216438	3.48003	-0.199993
C120481	ciclesonide	17	3851	45898	9898602	0.95204	0.591169	1.5332	-0.202158
D008034	lincomycin	1	265	45914	9902188	0.813842	0.114211	5.79924	-0.205599
C033273	Gestodene	3	729	45912	9901724	0.88752	0.285563	2.75839	-0.206244
D007654	ketoconazole	36	8037	45879	9894416	0.966017	0.696213	1.34038	-0.206899
D063465	skin cream	2	504	45913	9901949	0.855824	0.21344	3.43156	-0.21974
D000074263	coconut oil	2	505	45913	9901948	0.854129	0.213019	3.42475	-0.222538
D004061	diflunisal	2	506	45913	9901947	0.852441	0.212599	3.41796	-0.225331
C047766	bambuterol	1	271	45914	9902182	0.795823	0.111692	5.67038	-0.227956
C409045	almotriptan	3	739	45912	9901714	0.87551	0.281707	2.72097	-0.229801
C402943	hochu-ekki-to	1	272	45914	9902181	0.792897	0.111283	5.64945	-0.231634
D011794	quercetin	1	272	45914	9902181	0.792897	0.111283	5.64945	-0.231634
D014222	triamcinolone acetonide	96	21204	45819	9881249	0.976382	0.798831	1.1934	-0.233415
D005978	glutathione	3	741	45912	9901712	0.873146	0.280948	2.71361	-0.234475
C031986	arbekacin	1	273	45914	9902180	0.789992	0.110876	5.62869	-0.235299
C028665	ulinastatin	1	273	45914	9902180	0.789992	0.110876	5.62869	-0.235299
D000069464	solifenacin	98	21646	45817	9880807	0.976369	0.800464	1.19093	-0.235953
C063449	zileuton	2	510	45913	9901943	0.845755	0.210936	3.39108	-0.236449
C032801	tenoxicam	1	275	45914	9902178	0.784247	0.110073	5.5876	-0.242588
D015575	roxithromycin	4	978	45911	9901475	0.882072	0.330375	2.35505	-0.25044
C078007	methylprednisolone aceponate	1	280	45914	9902173	0.770242	0.108114	5.48747	-0.260583
C038950	cefpirome	1	280	45914	9902173	0.770242	0.108114	5.48747	-0.260583
C006683	bamifylline	1	281	45914	9902172	0.767501	0.107731	5.46788	-0.264143
C015408	oxatomide	1	282	45914	9902171	0.764779	0.10735	5.44842	-0.267691
D000241	adenosine	7	1676	45908	9900777	0.900751	0.428725	1.89248	-0.275954
D000070	acebutolol	16	3700	45899	9898753	0.9326	0.570682	1.52404	-0.278465
D000069605	olopatadine	31	7037	45884	9895416	0.950051	0.667537	1.35213	-0.284568
C088117	acetylleucine	2	528	45913	9901925	0.816921	0.203764	3.27517	-0.285426
D019344	lactic acid	5	1226	45910	9901227	0.879551	0.365417	2.11706	-0.286385
C015451	piretanide	1	289	45914	9902164	0.746255	0.104758	5.316	-0.29218
D003023	cloxacillin	4	999	45911	9901454	0.863529	0.323443	2.30545	-0.292858
C086827	tazarotene	3	767	45912	9901686	0.843546	0.271445	2.62141	-0.294108
D015532	rehydration solution	1	290	45914	9902163	0.743681	0.104398	5.29761	-0.29563
C007608	eprazinone	1	290	45914	9902163	0.743681	0.104398	5.29761	-0.29563
D020799	pancrelipase	17	3943	45898	9898510	0.929818	0.577384	1.49738	-0.299322
D002976	clenbuterol	1	292	45914	9902161	0.738587	0.103686	5.2612	-0.302495
D011193	potassium iodide	3	771	45912	9901682	0.839169	0.27004	2.60778	-0.303104
D002331	carnitine	11	2605	45904	9899848	0.910674	0.503662	1.64659	-0.309648
C447119	bazedoxifene	3	776	45912	9901677	0.833762	0.268304	2.59094	-0.314283
D026023	permethrin	4	1010	45911	9901443	0.854123	0.319927	2.28029	-0.314724
C049051	ferric pyrophosphate	1	296	45914	9902157	0.728606	0.102289	5.18986	-0.316085
D009248	nadolol	24	5524	45891	9896929	0.93698	0.627414	1.39929	-0.318116
D002045	bupivacaine	45	10184	45870	9892269	0.95293	0.71093	1.27731	-0.322555
D012837	silver sulfadiazine	7	1709	45908	9900744	0.883355	0.420458	1.85587	-0.327452
D019141	respiratory system agent	1	300	45914	9902153	0.718891	0.10093	5.12044	-0.329493
D008797	metyrapone	1	300	45914	9902153	0.718891	0.10093	5.12044	-0.329493
C112666	gadoversetamide	4	1018	45911	9901435	0.84741	0.317418	2.26233	-0.330478
D005949	glucose oxidase	1	303	45914	9902150	0.711773	0.0999337	5.06958	-0.339432
D000255	adenosine triphosphate	2	549	45913	9901904	0.785671	0.195989	3.14957	-0.340506
D003534	cyproterone	1	304	45914	9902149	0.709432	0.099606	5.05285	-0.342724
D005947	glucose	29	6668	45886	9895785	0.937934	0.651196	1.35093	-0.3442
D013982	ticarcillin	2	553	45913	9901900	0.779988	0.194574	3.12673	-0.350759
D011339	probenecid	4	1035	45911	9901418	0.83349	0.312213	2.2251	-0.36355
D064750	rabeprazole	148	32895	45767	9869558	0.970235	0.825348	1.14056	-0.366185
D005045	etomidate	5	1271	45910	9901182	0.848407	0.3525	2.04197	-0.366857
Z013	headache relief	3	804	45912	9901649	0.804723	0.258979	2.50051	-0.375588
D002935	Cinnamomum zeylanicum	11	2660	45904	9899793	0.891839	0.493258	1.6125	-0.378824
D002266	carboxymethylcellulose	1	316	45914	9902137	0.68249	0.095835	4.86036	-0.3814
D006821	hyaluronoglucosaminidase	1	317	45914	9902136	0.680338	0.0955337	4.84499	-0.384556
D008709	methenamine	5	1283	45910	9901170	0.840471	0.349209	2.02283	-0.387837
D004964	estriol	4	1049	45911	9901404	0.822365	0.308054	2.19534	-0.390382
D008110	liver extract	1	319	45914	9902134	0.676072	0.0949365	4.81452	-0.390839
C030312	polycarbophil	11	2670	45904	9899783	0.888498	0.491412	1.60645	-0.391248
D001566	ethyl aminobenzoate	5	1285	45910	9901168	0.839162	0.348666	2.01968	-0.391315
D011729	pyridostigmine bromide	13	3127	45902	9899326	0.896581	0.519973	1.54596	-0.392735
C038131	epalrestat	2	571	45913	9901882	0.755398	0.188455	3.02791	-0.396
D000077559	sodium citrate	3	815	45912	9901638	0.793861	0.25549	2.46669	-0.399092
C013216	potassium phosphate	7	1756	45908	9900697	0.859708	0.409219	1.80612	-0.399114
D002701	chloramphenicol	5	1291	45910	9901162	0.835262	0.347048	2.01028	-0.401716
C064294	sarpogrelate	3	817	45912	9901636	0.791917	0.254866	2.46064	-0.403331
D013745	tetanus toxoid	1	325	45914	9902128	0.66359	0.0931891	4.72536	-0.409456
D007545	isoproterenol	1	327	45914	9902126	0.659531	0.0926208	4.69637	-0.415586
D017328	fosinopril	26	6088	45889	9896365	0.921013	0.626505	1.35396	-0.418541
C021270	tiaprofenic acid	1	328	45914	9902125	0.657521	0.0923392	4.68201	-0.418637
C025700	strontium chloride	1	328	45914	9902125	0.657521	0.0923392	4.68201	-0.418637
C009695	xylometazoline	3	827	45912	9901626	0.782341	0.25179	2.43082	-0.424375
D004961	estramustine	4	1068	45911	9901385	0.807733	0.302583	2.15621	-0.426231
D000077483	valacyclovir	166	37007	45749	9865446	0.967296	0.830279	1.12692	-0.426679
D010121	oxytocin	8	2014	45907	9900439	0.856655	0.427791	1.71546	-0.436709
C005865	troxerutin	2	590	45913	9901863	0.73107	0.1824	2.93017	-0.442238
D029800	Vaccinium myrtillus	1	336	45914	9902117	0.641865	0.090147	4.57021	-0.442714
D014287	trimebutine	9	2254	45906	9900199	0.861119	0.447435	1.65728	-0.447632
D006569	hesperidin	9	2254	45906	9900199	0.861119	0.447435	1.65728	-0.447632
C087255	mitiglinide	3	843	45912	9901610	0.767491	0.24702	2.38459	-0.457522
C026352	propatyl nitrate	2	597	45913	9901856	0.722498	0.180266	2.89573	-0.458899
D007252	influenza vaccine	32	7489	45883	9894964	0.921485	0.651088	1.30418	-0.461405
D005666	fursultiamin	2	600	45913	9901853	0.718885	0.179367	2.88122	-0.46598
C069195	sivelestat	1	346	45914	9902107	0.623313	0.0875489	4.43774	-0.472019
C584575	plecanatide	1	346	45914	9902107	0.623313	0.0875489	4.43774	-0.472019
D014673	vecuronium bromide	9	2274	45906	9900179	0.853543	0.443504	1.64268	-0.474093
C036901	defibrotide	4	1094	45911	9901359	0.788535	0.295404	2.10487	-0.474271
C041747	nitazoxanide	1	347	45914	9902106	0.621517	0.0872973	4.42492	-0.474903
D006895	hydroxyethyl starch	2	606	45913	9901847	0.711767	0.177595	2.85263	-0.480037
C059451	lornoxicam	2	608	45913	9901845	0.709425	0.177012	2.84322	-0.484692
C051883	maxacalcitol	2	610	45913	9901843	0.707099	0.176433	2.83388	-0.489332
D015232	prostaglandin E2	3	859	45912	9901594	0.753194	0.242428	2.34008	-0.490048
D004078	dihydralazine	1	353	45914	9902100	0.610953	0.0858176	4.34949	-0.492034
C552956	vonoprazan	4	1106	45911	9901347	0.779978	0.292204	2.08199	-0.496061
D057947	parenteral nutrition solution	30	7097	45885	9895356	0.911606	0.636822	1.30496	-0.50567
C062720	mosapride	18	4379	45897	9898074	0.88647	0.557929	1.40847	-0.510126
D000069603	sevelamer	62	14271	45853	9888182	0.936884	0.729917	1.20254	-0.511893
D024482	vitamin K2	1	361	45914	9902092	0.597413	0.0839209	4.25284	-0.514429
D000077768	ciclopirox	5	1365	45910	9901088	0.789974	0.328261	1.90111	-0.526173
D000068218	Prunus africana	1	368	45914	9902085	0.586049	0.0823287	4.17173	-0.533622
C018279	sodium phosphate	4	1128	45911	9901325	0.764764	0.286514	2.04131	-0.535404
D010894	piroxicam	20	4867	45895	9897586	0.886202	0.571166	1.375	-0.539059
D001964	bromhexine	5	1376	45910	9901077	0.783658	0.325641	1.88588	-0.544097
D013409	sulfacetamide	3	896	45912	9901557	0.722089	0.232435	2.24326	-0.563008
C035100	nilvadipine	1	379	45914	9902074	0.569039	0.0799453	4.05033	-0.563058
D019207	beta-carotene	2	644	45913	9901809	0.669766	0.167138	2.68393	-0.565965
D007618	karaya gum	2	648	45913	9901805	0.665631	0.166108	2.66733	-0.574714
C000626284	tisagenlecleucel	1	384	45914	9902069	0.561629	0.078907	3.99746	-0.576158
D014667	vasopressin	5	1398	45910	9901055	0.771324	0.320524	1.85615	-0.57952
D000504	Aloe	3	910	45912	9901543	0.710979	0.228866	2.20868	-0.589834
C004651	valpromide	3	913	45912	9901540	0.708642	0.228115	2.20141	-0.595529
D000700	analgesics	21	5161	45894	9897292	0.877497	0.571577	1.34715	-0.597506
D017291	clarithromycin	117	26680	45798	9875773	0.945637	0.788418	1.13421	-0.602519
C115647	eletriptan	21	5167	45894	9897286	0.876478	0.570914	1.34559	-0.602822
D000077404	cidofovir	2	667	45913	9901786	0.646669	0.161386	2.59118	-0.61555
D022242	pneumococcal vaccine	9	2385	45906	9900068	0.813809	0.422884	1.56612	-0.616864
D000806	angiotensin-converting enzyme inhibitor	8	2156	45907	9900297	0.800222	0.399646	1.60231	-0.629139
C022640	serrapeptase	2	675	45913	9901778	0.639004	0.159477	2.56041	-0.632398
D018926	anti-allergic agent	6	1677	45909	9900776	0.771595	0.346129	1.72005	-0.633966
C030691	gluconic acid	10	2646	45905	9899807	0.815036	0.437987	1.51668	-0.645469
D004145	diosmin	10	2647	45905	9899806	0.814728	0.437821	1.5161	-0.646663
C012776	felbinac	2	685	45913	9901768	0.629675	0.157153	2.52295	-0.653179
D000077331	Ringer's solution	3	944	45912	9901509	0.685369	0.220637	2.12898	-0.653307
C013983	vinpocetine	1	417	45914	9902036	0.517182	0.072677	3.68036	-0.658564
C001584	benfluorex	1	419	45914	9902034	0.514713	0.0723308	3.66275	-0.663348
C522124	besifloxacin	2	693	45913	9901760	0.622405	0.155343	2.49377	-0.669588
D012293	rifampin	57	13436	45858	9889017	0.914835	0.705159	1.18686	-0.670183
D011732	pyridoxal phosphate	4	1208	45911	9901245	0.714112	0.267568	1.90589	-0.672291
D004281	docosahexaenoic acid	2	695	45913	9901758	0.620614	0.154897	2.48658	-0.673661
D018927	antiasthmatic agent	1	424	45914	9902029	0.508643	0.0714798	3.61945	-0.675206
D003545	cysteine	1	424	45914	9902029	0.508643	0.0714798	3.61945	-0.675206
C057710	cefditoren pivoxil	4	1210	45911	9901243	0.712931	0.267127	1.90273	-0.675596
C013855	bromopride	1	427	45914	9902026	0.505069	0.0709787	3.59396	-0.682254
D015310	cefotiam	2	711	45913	9901742	0.606647	0.151417	2.43051	-0.705827
C076948	lafutidine	4	1233	45911	9901220	0.699631	0.262151	1.86718	-0.713218
D009892	opium	1	441	45914	9902012	0.489035	0.0687304	3.47961	-0.714505
D010892	pirinitramide	1	441	45914	9902012	0.489035	0.0687304	3.47961	-0.714505
C005525	azulene	1	449	45914	9902004	0.480321	0.0675084	3.41748	-0.732478
D015764	bepridil	1	449	45914	9902004	0.480321	0.0675084	3.41748	-0.732478
C009927	estropipate	7	1999	45908	9900454	0.755182	0.35953	1.58624	-0.741562
D011441	propylthiouracil	4	1253	45911	9901200	0.688462	0.257973	1.83732	-0.745369
C028498	evening primrose oil	4	1257	45911	9901196	0.686271	0.257153	1.83147	-0.751738
D008911	minocycline	45	10859	45870	9891594	0.893635	0.666719	1.19778	-0.752464
C010948	erythromycin lactobionate	1	461	45914	9901992	0.467817	0.0657548	3.32832	-0.758846
C027260	pirarubicin	2	739	45913	9901714	0.58366	0.145691	2.33824	-0.760419
D001629	bezafibrate	9	2504	45906	9899949	0.775125	0.402805	1.49159	-0.762749
C053268	cefpodoxime	2	741	45913	9901712	0.582085	0.145298	2.33191	-0.764239
D001622	betaine	1	468	45914	9901985	0.46082	0.0647733	3.27844	-0.773913
D024221	antineoplastic protocol	25	6299	45890	9896154	0.855888	0.577816	1.26778	-0.776331
D000077122	sugammadex	3	1014	45912	9901439	0.638051	0.205429	1.98175	-0.777101
D010419	pentamidine	10	2760	45905	9899693	0.781363	0.419911	1.45394	-0.77869
D022681	diphtheria-tetanus-acellular pertussis vaccine	1	474	45914	9901979	0.454986	0.063955	3.23685	-0.78665
