# Supplementary material for: Striatal TRPV1 activation by acetaminophen ameliorates dopamine D2 receptor antagonist–induced orofacial dyskinesia
Source: JCI Insight. 2021 May 24;6(10):e145632. doi: 10.1172/jci.insight.145632 (PMC8262333; doi:10.1172/jci.insight.145632)
Supplement: Supplemental Table 2 [file jciinsight-6-145632-s041.xlsx]

## Sheet: Haloperidol
MeSH_ID	Drug_B	a1	b1	c1	d1	ROR	ROR_lower	ROR_upper	Zscore
D000082	acetaminophen	53	2998	1012	23463	0.409871	0.310149	0.541657	-6.27047
D005665	furosemide	28	1824	1037	24637	0.364705	0.249814	0.532437	-5.22495
D005283	fentanyl	10	1104	1055	25357	0.217709	0.116456	0.406997	-4.7762
D009853	omeprazole	27	1508	1038	24953	0.430415	0.292702	0.632921	-4.28503
D001241	aspirin	44	2047	1021	24414	0.513982	0.378818	0.697373	-4.27523
D000081226	sennoside	6	817	1059	25644	0.177836	0.0794726	0.397943	-4.20228
D000077402	pantoprazole	27	1456	1038	25005	0.446716	0.303752	0.656969	-4.09483
D017294	ondansetron	6	773	1059	25688	0.188281	0.0841264	0.421386	-4.06255
D000420	salbutamol	15	993	1050	25468	0.366393	0.219227	0.612352	-3.83165
D003907	dexamethasone	7	721	1058	25740	0.236203	0.111917	0.498511	-3.78669
D009020	morphine	28	1369	1037	25092	0.494893	0.338677	0.723163	-3.63489
D017298	bisoprolol	6	640	1059	25821	0.228585	0.10207	0.511918	-3.58777
D011189	potassium chloride	10	758	1055	25703	0.321412	0.171711	0.601626	-3.5486
D017257	ramipril	4	577	1061	25884	0.169122	0.0631375	0.453015	-3.53513
D010098	oxycodone	19	1054	1046	25407	0.437859	0.276999	0.692136	-3.53513
D017311	amlodipine	22	1115	1043	25346	0.479483	0.313003	0.73451	-3.37798
D009241	ipratropium	4	519	1061	25942	0.188443	0.0703241	0.50496	-3.31867
D004091	hydromorphone	2	467	1063	25994	0.104726	0.0260781	0.420562	-3.18114
D013420	sulfamethoxazole	3	450	1062	26011	0.163283	0.0523764	0.509034	-3.12397
D014147	tramadol	10	659	1055	25802	0.371121	0.198147	0.695094	-3.09601
D010076	oxazepam	5	493	1060	25968	0.24846	0.102737	0.600877	-3.0905
Z001	multivitamin	22	1047	1043	25414	0.511994	0.334138	0.784518	-3.0746
D013148	spironolactone	4	453	1061	26008	0.216448	0.0807308	0.58032	-3.04148
D011239	prednisolone	3	426	1062	26035	0.172641	0.0553665	0.538322	-3.02734
D064098	esomeprazole	14	778	1051	25683	0.439735	0.258285	0.74866	-3.02625
D008277	magnesium oxide	2	403	1063	26058	0.121656	0.0302797	0.48878	-2.96887
D006493	heparin	7	525	1058	25936	0.326856	0.154664	0.690752	-2.92911
D013974	thyroxine	36	1447	1029	25014	0.604786	0.431965	0.84675	-2.92884
D014640	vancomycin	6	478	1059	25983	0.307976	0.137347	0.690582	-2.8586
D008790	metoprolol	22	991	1043	25470	0.542118	0.353712	0.830878	-2.81043
D061386	human insulin	13	697	1052	25764	0.456781	0.262986	0.793386	-2.78164
D000077144	clopidogrel	6	456	1059	26005	0.323108	0.14406	0.724687	-2.74136
D007792	lactulose	8	521	1057	25940	0.376832	0.186948	0.75958	-2.72891
D000068736	duloxetine	7	485	1058	25976	0.354359	0.167611	0.749176	-2.71603
D012965	sodium chloride	4	379	1061	26082	0.259446	0.096687	0.696185	-2.67909
D004177	sulpyrine	1	326	1064	26135	0.0753465	0.0105712	0.537032	-2.58044
D001960	bromazepam	3	316	1062	26145	0.233721	0.0748518	0.729784	-2.50225
D000068756	valsartan	2	290	1063	26171	0.169793	0.0422045	0.683092	-2.49662
D000068298	fluticasone	10	544	1055	25917	0.451579	0.240868	0.846617	-2.47926
D011346	prochlorperazine	4	339	1061	26122	0.290503	0.108196	0.779997	-2.45307
D002939	ciprofloxacin	9	505	1056	25956	0.438051	0.225956	0.849231	-2.44386
D011241	prednisone	10	538	1055	25923	0.456721	0.243596	0.856311	-2.44371
D004143	dioctyl sulfosuccinic acid	15	696	1050	25765	0.528838	0.315917	0.885264	-2.42363
D000493	allopurinol	8	468	1057	25993	0.420364	0.208421	0.847833	-2.42117
D007052	ibuprofen	14	663	1051	25798	0.51832	0.304198	0.883161	-2.41697
D061385	insulin	7	429	1058	26032	0.401479	0.189767	0.849383	-2.38698
D009761	nystatin	2	268	1063	26193	0.183885	0.0456896	0.740077	-2.38369
D064747	lansoprazole	17	749	1048	25712	0.556854	0.342961	0.904145	-2.36748
D019821	simvastatin	21	872	1044	25589	0.590277	0.381215	0.91399	-2.36316
D015725	fluconazole	6	386	1059	26075	0.38273	0.170482	0.859223	-2.32773
D014859	warfarin	9	485	1056	25976	0.456467	0.235399	0.885142	-2.3211
D002762	cholecalciferol	19	801	1046	25660	0.581897	0.367659	0.920974	-2.31143
D064704	levofloxacin	7	410	1058	26051	0.420391	0.198651	0.889639	-2.26575
D008139	loperamide	4	301	1061	26160	0.327654	0.121944	0.880383	-2.21263
D004077	digoxin	6	365	1059	26096	0.405076	0.180372	0.909711	-2.18924
D017985	dalteparin	1	218	1064	26243	0.11314	0.0158501	0.807603	-2.17309
C093875	montelukast	1	217	1064	26244	0.113665	0.0159234	0.811372	-2.16845
D004008	diclofenac	5	328	1060	26133	0.37582	0.155055	0.910903	-2.1666
D008140	lorazepam	142	4180	923	22281	0.820059	0.685148	0.981535	-2.16323
C023842	lormetazepam	1	212	1064	26249	0.116368	0.0163004	0.830755	-2.14489
D003061	codeine	4	280	1061	26181	0.352511	0.131131	0.94763	-2.06662
D000077409	tamsulosin	6	345	1059	26116	0.428887	0.190903	0.963549	-2.04991
D001205	ascorbic acid	2	204	1063	26257	0.242165	0.0600732	0.976208	-1.99386
D006852	hydrochlorothiazide	24	894	1041	25567	0.65933	0.437509	0.993616	-1.99061
D008559	memantine	4	269	1061	26192	0.36708	0.136512	0.987075	-1.98578
D000069585	filgrastim	1	174	1064	26287	0.141987	0.019869	1.01467	-1.94549
D011092	polyethylene glycol	3	227	1062	26234	0.326464	0.104335	1.0215	-1.92344
C008522	melperone	1	168	1064	26293	0.147092	0.0205792	1.05136	-1.91009
C057619	glimepiride	3	224	1062	26237	0.330874	0.105734	1.03541	-1.90022
D005947	glucose	2	187	1063	26274	0.264351	0.0655366	1.0663	-1.86979
D061268	insulin lispro	1	155	1064	26306	0.159508	0.0223053	1.14066	-1.82888
D005445	flunitrazepam	8	380	1057	26081	0.519464	0.257207	1.04913	-1.82627
D000077261	carvedilol	5	282	1060	26179	0.437893	0.180471	1.0625	-1.82595
D005492	folic acid	16	627	1049	25834	0.628447	0.381158	1.03617	-1.82072
D000666	amphotericin B	1	153	1064	26308	0.161605	0.0225967	1.15575	-1.81579
D000077211	zoledronic acid	1	147	1064	26314	0.168239	0.0235183	1.20351	-1.77547
D008795	metronidazole	6	308	1059	26153	0.48109	0.213962	1.08172	-1.76998
D017610	calcium compound	5	275	1060	26186	0.44916	0.185078	1.09005	-1.76939
D019818	clavulanic acid	7	339	1058	26122	0.509823	0.240597	1.08031	-1.75838
D000069447	tiotropium	3	205	1062	26256	0.361802	0.115537	1.13298	-1.74563
D000068579	celecoxib	3	204	1062	26257	0.36359	0.116103	1.13862	-1.73711
D009543	nifedipine	3	203	1062	26258	0.365395	0.116675	1.14432	-1.72854
D019386	alendronate	2	166	1063	26295	0.298031	0.0738176	1.20327	-1.70012
D019808	losartan	7	331	1058	26130	0.522305	0.246443	1.10696	-1.69484
D010878	piperacillin	9	394	1056	26067	0.563863	0.290383	1.0949	-1.69221
D000068299	salmeterol	7	329	1058	26132	0.52552	0.247948	1.11383	-1.67872
Z015	calcium supplement	5	262	1060	26199	0.47168	0.194282	1.14515	-1.6605
D012709	serum albumin	1	131	1064	26330	0.188903	0.0263854	1.35242	-1.65939
D000078142	tazobactam	9	387	1056	26074	0.574216	0.295675	1.11516	-1.63815
D017616	magnesium compound	3	192	1062	26269	0.386491	0.123352	1.21096	-1.6315
D017239	paclitaxel	1	125	1064	26336	0.198015	0.0276483	1.41817	-1.61219
D020927	dexmedetomidine	2	156	1063	26305	0.317256	0.0785376	1.28157	-1.61172
D008012	lidocaine	5	256	1060	26205	0.482846	0.198842	1.17249	-1.60845
C030397	isosorbide mononitrate	2	155	1063	26306	0.319315	0.0790428	1.28996	-1.60257
D000068879	adalimumab	1	123	1064	26338	0.20125	0.0280964	1.44152	-1.59596
D017693	sodium bicarbonate	3	188	1062	26273	0.394774	0.125973	1.23715	-1.59484
D008787	metoclopramide	28	938	1037	25523	0.734697	0.501936	1.0754	-1.58605
D003520	cyclophosphamide	2	153	1063	26308	0.323514	0.0800729	1.30708	-1.5841
C040656	loxoprofen	2	153	1063	26308	0.323514	0.0800729	1.30708	-1.5841
D002710	chlorhexidine	1	121	1064	26340	0.204592	0.0285593	1.46565	-1.57946
D006854	hydrocortisone	5	252	1060	26209	0.490585	0.202002	1.19144	-1.57308
D000068900	sitagliptin	1	120	1064	26341	0.206305	0.0287964	1.47802	-1.5711
C021322	prednisolone succinate	1	119	1064	26342	0.208046	0.0290375	1.4906	-1.56268
D002997	clomipramine	6	283	1059	26178	0.524089	0.232927	1.17921	-1.56158
D001285	atropine	3	184	1062	26277	0.403417	0.128706	1.26448	-1.55741
D005472	fluorouracil	1	118	1064	26343	0.209817	0.0292827	1.50339	-1.55419
D004111	dimenhydrinate	1	117	1064	26344	0.211619	0.029532	1.51641	-1.54563
C084602	clothiapine	1	117	1064	26344	0.211619	0.029532	1.51641	-1.54563
D005907	gliclazide	1	116	1064	26345	0.213451	0.0297856	1.52965	-1.53699
D014700	verapamil	3	180	1062	26281	0.412445	0.131559	1.29304	-1.51917
D000069036	insulin glargine	9	372	1056	26089	0.597714	0.307682	1.16114	-1.51902
D000068759	formoterol	3	178	1062	26283	0.417111	0.133034	1.3078	-1.49974
D002086	butylscopolammonium bromide	2	142	1063	26319	0.348721	0.0862517	1.4099	-1.47804
D005839	gentamicin	1	109	1064	26352	0.227219	0.0316897	1.62919	-1.47437
D065819	voriconazole	1	109	1064	26352	0.227219	0.0316897	1.62919	-1.47437
D017984	enoxaparin	18	633	1047	25828	0.701476	0.437305	1.12523	-1.47063
D010837	vitamin K1	1	108	1064	26353	0.229332	0.0319817	1.64448	-1.4651
D014295	trimethoprim	13	484	1052	25977	0.663241	0.381016	1.15451	-1.45195
D002955	leucovorin	1	106	1064	26355	0.233677	0.0325821	1.67592	-1.44631
D000069552	rivaroxaban	1	106	1064	26355	0.233677	0.0325821	1.67592	-1.44631
Z004	lactic acid bacteria preparation	2	138	1063	26323	0.358883	0.0887403	1.45139	-1.43745
D006024	glycopyrrolate	1	104	1064	26357	0.238189	0.0332053	1.70858	-1.42715
D002216	captopril	2	137	1063	26324	0.361516	0.089385	1.46215	-1.42712
C022172	zotepine	2	137	1063	26324	0.361516	0.089385	1.46215	-1.42712
D000077723	cefepime	2	135	1063	26326	0.3669	0.0907026	1.48414	-1.40624
D012601	scopolamine	3	168	1062	26293	0.442107	0.140927	1.38695	-1.39923
D004656	enalapril	10	386	1055	26075	0.640302	0.340749	1.20319	-1.38524
D000068718	rosuvastatin	5	229	1060	26232	0.540331	0.222294	1.31339	-1.35842
D013831	thiamine	5	229	1060	26232	0.540331	0.222294	1.31339	-1.35842
D002047	buprenorphine	3	163	1062	26298	0.455755	0.145233	1.43021	-1.34675
C017311	ferrate	1	96	1064	26365	0.258116	0.0359552	1.85297	-1.3467
D014580	ursodeoxycholic acid	2	128	1063	26333	0.387068	0.0956351	1.5666	-1.33066
C023754	tizanidine	1	93	1064	26368	0.266473	0.0371071	1.91359	-1.31479
D000068698	tenofovir	1	93	1064	26368	0.266473	0.0371071	1.91359	-1.31479
D012293	rifampin	1	93	1064	26368	0.266473	0.0371071	1.91359	-1.31479
Z023	colonoscopy preparation	17	581	1048	25880	0.722563	0.444341	1.17499	-1.30993
D008776	methylprednisolone hemisuccinate	2	126	1063	26335	0.393242	0.0971439	1.59185	-1.30832
D007649	ketamine	1	91	1064	26370	0.27235	0.0379168	1.95624	-1.29295
D000077731	meropenem	6	253	1059	26208	0.586906	0.260587	1.32186	-1.2864
D000658	amoxicillin	15	520	1050	25941	0.712665	0.424962	1.19515	-1.28418
C501844	dimethicone	1	89	1064	26372	0.278491	0.0387625	2.00083	-1.27063
D000583	amikacin	1	88	1064	26373	0.281667	0.0391996	2.0239	-1.25928
C052785	rebamipide	1	88	1064	26373	0.281667	0.0391996	2.0239	-1.25928
D000077213	lamotrigine	25	798	1040	25663	0.773056	0.516699	1.1566	-1.25222
D008788	metolazone	1	87	1064	26374	0.284915	0.0396466	2.0475	-1.24781
D000069059	atorvastatin	32	990	1033	25471	0.797004	0.557447	1.13951	-1.24399
D009173	mycophenolic acid	1	85	1064	26376	0.291641	0.0405719	2.09639	-1.22446
D001726	bisacodyl	7	277	1058	26184	0.625415	0.29465	1.32749	-1.22226
C031242	trimeprazine	4	183	1061	26278	0.54136	0.200644	1.46065	-1.21182
D019819	budesonide	5	214	1060	26247	0.578536	0.237854	1.40718	-1.20676
C515050	zopiclone	24	761	1041	25700	0.77859	0.516174	1.17442	-1.19338
C013322	tropatepine	8	304	1057	26157	0.651222	0.321867	1.31759	-1.1929
D007336	isophane insulin	1	82	1064	26379	0.302345	0.0420434	2.17424	-1.18838
D004921	erythropoietin	2	115	1063	26346	0.431036	0.106369	1.74667	-1.1788
D002437	cefazolin	2	114	1063	26347	0.434834	0.107295	1.76224	-1.16643
D000068577	nebivolol	1	80	1064	26381	0.309927	0.0430849	2.22943	-1.1636
D000077325	Ringer's lactate	1	80	1064	26381	0.309927	0.0430849	2.22943	-1.1636
D004110	diltiazem	7	270	1058	26191	0.641801	0.302298	1.36259	-1.15454
D005702	galantamine	1	79	1064	26382	0.313862	0.0436252	2.25808	-1.15098
D000077483	valacyclovir	2	112	1063	26349	0.442632	0.109196	1.79423	-1.14136
D000077594	nivolumab	1	78	1064	26383	0.317898	0.0441792	2.28748	-1.1382
D002125	calcium gluconate	1	78	1064	26383	0.317898	0.0441792	2.28748	-1.1382
D063325	tiapride	3	144	1062	26317	0.516263	0.164291	1.62229	-1.13175
D005996	nitroglycerin	10	355	1055	26106	0.697043	0.370689	1.31072	-1.12019
D010634	phenobarbital	6	235	1059	26226	0.632295	0.280539	1.4251	-1.10561
D014750	vincristine	1	75	1064	26386	0.330652	0.0459287	2.38044	-1.09885
D010100	oxygen	2	108	1063	26353	0.459095	0.113206	1.86181	-1.08986
D008727	methotrexate	4	172	1061	26289	0.576222	0.213421	1.55576	-1.08784
D012254	ribavirin	1	73	1064	26388	0.339736	0.0471738	2.44671	-1.07175
D011222	prazepam	1	73	1064	26388	0.339736	0.0471738	2.44671	-1.07175
C020748	ferrous sulfate	9	320	1056	26141	0.696227	0.357941	1.35422	-1.06669
D014635	valproic acid	126	3425	939	23036	0.902509	0.746794	1.09069	-1.06157
C522181	apixaban	1	72	1064	26389	0.344468	0.047822	2.48125	-1.05792
D000078785	mirtazapine	32	956	1033	25505	0.826451	0.577932	1.18184	-1.04451
D000077146	irinotecan	1	71	1064	26390	0.349333	0.0484881	2.51677	-1.0439
D000960	hypolipidemic agent	2	104	1063	26357	0.476825	0.117521	1.93466	-1.03645
D000069448	denosumab	1	69	1064	26392	0.359486	0.0498776	2.59094	-1.01526
D000077334	zolpidem	34	1004	1031	25457	0.836168	0.590768	1.18351	-1.00946
D061267	insulin aspart	6	225	1059	26236	0.660648	0.292988	1.48967	-0.999257
D003561	cytarabine	1	67	1064	26394	0.370245	0.0513487	2.66961	-0.985784
D008728	methotrimeprazine	30	892	1035	25569	0.830864	0.574433	1.20177	-0.983973
D000069604	dabigatran	1	66	1064	26395	0.375869	0.0521173	2.71076	-0.970718
D017409	sufentanil	1	66	1064	26395	0.375869	0.0521173	2.71076	-0.970718
D016572	cyclosporine	2	99	1063	26362	0.501003	0.123397	2.03411	-0.966773
D013392	sucralfate	2	99	1063	26362	0.501003	0.123397	2.03411	-0.966773
D000069283	rituximab	2	99	1063	26362	0.501003	0.123397	2.03411	-0.966773
D002233	carbocysteine	1	65	1064	26396	0.381666	0.0529091	2.75319	-0.955425
D011224	prazosin	1	65	1064	26396	0.381666	0.0529091	2.75319	-0.955425
D000077487	pramipexole	2	97	1063	26364	0.511371	0.125915	2.0768	-0.937928
D017706	lisinopril	29	856	1036	25605	0.837316	0.575332	1.2186	-0.92739
D000074	acenocoumarol	1	63	1064	26398	0.393812	0.054567	2.84216	-0.924128
D002444	cefuroxime	1	63	1064	26398	0.393812	0.054567	2.84216	-0.924128
D000069470	venlafaxine	31	909	1034	25552	0.842757	0.586012	1.21199	-0.922863
D002998	clonazepam	76	2091	989	24370	0.89561	0.706245	1.13575	-0.909694
C028570	Ringer's acetate	1	62	1064	26399	0.400179	0.0554354	2.88883	-0.908109
D000536	aluminum hydroxide	5	186	1060	26275	0.666337	0.273536	1.6232	-0.89366
D000077338	latanoprost	1	61	1064	26400	0.406755	0.0563318	2.93705	-0.891833
D004997	ethinyl estradiol	2	93	1063	26368	0.533447	0.131271	2.16777	-0.878441
D016712	mupirocin	1	60	1064	26401	0.413549	0.0572577	2.98691	-0.87529
D000068679	emtricitabine	1	60	1064	26401	0.413549	0.0572577	2.98691	-0.87529
D000078305	zonisamide	1	60	1064	26401	0.413549	0.0572577	2.98691	-0.87529
D000077405	irbesartan	4	154	1061	26307	0.644014	0.238216	1.74108	-0.867203
D054199	pseudoephedrine	1	59	1064	26402	0.420575	0.0582143	3.03848	-0.858472
D017963	azithromycin	5	183	1060	26278	0.677338	0.277999	1.65032	-0.857431
D007548	isosorbide dinitrate	2	91	1063	26370	0.545212	0.134123	2.2163	-0.847749
D012978	sodium oxybate	3	122	1062	26339	0.609868	0.193672	1.92046	-0.844968
D000077266	moxifloxacin	3	122	1062	26339	0.609868	0.193672	1.92046	-0.844968
D007538	isoniazid	1	58	1064	26403	0.427842	0.0592035	3.09186	-0.841371
D009288	naproxen	10	324	1055	26137	0.764642	0.406306	1.43901	-0.831819
D014805	vitamin B12	3	120	1062	26341	0.62008	0.19687	1.95306	-0.816432
D017291	clarithromycin	4	150	1061	26311	0.661288	0.244524	1.78838	-0.814764
C001671	magnesium trisilicate	1	56	1064	26405	0.443156	0.0612859	3.20444	-0.806276
D000069349	linezolid	3	119	1062	26342	0.625315	0.198509	1.96978	-0.80199
D007660	ketoprofen	2	88	1063	26373	0.563863	0.13864	2.29329	-0.800446
C000603978	valbenazine	2	88	1063	26373	0.563863	0.13864	2.29329	-0.800446
D003009	clorazepate dipotassium	8	264	1057	26197	0.751039	0.370699	1.52161	-0.794743
D004157	diphenoxylate	1	55	1064	26406	0.45123	0.0623829	3.26386	-0.788262
D001379	azathioprine	1	54	1064	26407	0.459604	0.0635197	3.32551	-0.769921
D011352	procyclidine	10	317	1055	26144	0.781736	0.415303	1.47148	-0.763035
D007190	indapamide	1	53	1064	26408	0.468293	0.0646987	3.38954	-0.751242
D008687	metformin	43	1195	1022	25266	0.889582	0.652078	1.21359	-0.738361
D003024	clozapine	98	2616	967	23845	0.92376	0.747539	1.14152	-0.734336
D006853	hydrocodone	20	586	1045	25875	0.845077	0.538869	1.32529	-0.73323
D003975	diazepam	77	2076	988	24385	0.915439	0.722856	1.15933	-0.733172
D013390	succinylcholine	1	52	1064	26409	0.477317	0.0659222	3.45607	-0.732213
D010423	pentazocine	1	52	1064	26409	0.477317	0.0659222	3.45607	-0.732213
C028457	cyamemazine	10	313	1055	26148	0.791848	0.420624	1.4907	-0.723071
D008550	melatonin	5	172	1060	26289	0.720958	0.295679	1.75792	-0.719465
D015742	propofol	13	395	1052	26066	0.815464	0.467711	1.42178	-0.719249
D006830	hydralazine	2	83	1063	26378	0.597944	0.146882	2.43418	-0.717978
D008620	meprobamate	2	83	1063	26378	0.597944	0.146882	2.43418	-0.717978
D006140	guaifenesin	3	113	1062	26348	0.658667	0.20894	2.07639	-0.712763
D064750	rabeprazole	4	142	1061	26319	0.698756	0.258191	1.89108	-0.705673
D002744	chlorpheniramine	2	82	1063	26379	0.605259	0.148649	2.46445	-0.700902
D009638	norepinephrine	5	170	1060	26291	0.729495	0.299136	1.779	-0.693463
D007654	ketoconazole	1	50	1064	26411	0.496447	0.0685132	3.59726	-0.693046
D000438	alcohol	4	141	1061	26320	0.703739	0.260007	1.90475	-0.691619
D000068817	epoetin alfa	2	80	1063	26381	0.620437	0.152313	2.52731	-0.666128
D000068836	rivastigmine	4	139	1061	26322	0.713919	0.263717	1.93268	-0.663217
C106538	abacavir	1	48	1064	26413	0.517172	0.0713156	3.75046	-0.652305
D017332	cetirizine	6	194	1059	26267	0.767121	0.339638	1.73266	-0.63775
D000077287	levetiracetam	15	440	1050	26021	0.844838	0.503124	1.41864	-0.637607
D009340	nefopam	1	47	1064	26414	0.528195	0.0728045	3.83205	-0.631303
D000077425	fondaparinux	1	47	1064	26414	0.528195	0.0728045	3.83205	-0.631303
D008981	molsidomine	1	47	1064	26414	0.528195	0.0728045	3.83205	-0.631303
D008614	pethidine	3	107	1062	26354	0.69576	0.220524	2.19515	-0.618791
D008276	magnesium hydroxide	9	275	1056	26186	0.81155	0.416615	1.58087	-0.613794
D010890	pirenzepine	1	46	1064	26415	0.539698	0.0743566	3.91726	-0.609857
D008774	methylphenidate	9	274	1056	26187	0.814543	0.418136	1.58676	-0.602939
D019804	mesalamine	1	45	1064	26416	0.551713	0.0759763	4.00634	-0.587947
D000077291	terbinafine	1	45	1064	26416	0.551713	0.0759763	4.00634	-0.587947
D020108	nicorandil	1	45	1064	26416	0.551713	0.0759763	4.00634	-0.587947
D000781	anethole trithione	1	45	1064	26416	0.551713	0.0759763	4.00634	-0.587947
D013015	sotalol	1	45	1064	26416	0.551713	0.0759763	4.00634	-0.587947
D013407	sulbactam	3	104	1062	26357	0.715912	0.226809	2.25974	-0.569863
D009538	nicotine	7	216	1058	26245	0.803906	0.37776	1.71078	-0.566475
D000069464	solifenacin	1	44	1064	26417	0.564273	0.077668	4.09955	-0.565553
C025130	quazepam	1	43	1064	26418	0.577417	0.0794366	4.1972	-0.542654
D004958	estradiol	2	73	1063	26388	0.680112	0.16669	2.77493	-0.537347
C017673	fluindione	2	73	1063	26388	0.680112	0.16669	2.77493	-0.537347
D015242	ofloxacin	1	42	1064	26419	0.591188	0.0812874	4.2996	-0.519226
D000077210	sunitinib	1	42	1064	26419	0.591188	0.0812874	4.2996	-0.519226
D003915	dextromethorphan	2	72	1063	26389	0.689584	0.168967	2.81431	-0.517972
D000638	amiodarone	9	265	1056	26196	0.842496	0.432331	1.6418	-0.503491
D008879	midodrine	1	41	1064	26420	0.60563	0.0832264	4.40711	-0.495244
C019476	mecobalamin	1	41	1064	26420	0.60563	0.0832264	4.40711	-0.495244
D014221	triamcinolone	1	41	1064	26420	0.60563	0.0832264	4.40711	-0.495244
D008911	minocycline	1	41	1064	26420	0.60563	0.0832264	4.40711	-0.495244
D000069583	pregabalin	17	476	1048	25985	0.88553	0.543743	1.44216	-0.488558
D008239	lysine	5	155	1060	26306	0.800548	0.32787	1.95467	-0.48844
C031637	phenothiazine	2	70	1063	26391	0.70934	0.173714	2.89651	-0.478421
D000077236	topiramate	17	472	1048	25989	0.893172	0.548397	1.45471	-0.45396
D008874	midazolam	26	706	1039	25755	0.912882	0.614201	1.35681	-0.450815
D009883	ophthalmic solution	1	39	1064	26422	0.636736	0.0873952	4.63907	-0.44551
D028321	plant preparation	1	39	1064	26422	0.636736	0.0873952	4.63907	-0.44551
D010577	petrolatum	1	39	1064	26422	0.636736	0.0873952	4.63907	-0.44551
D008558	melphalan	1	39	1064	26422	0.636736	0.0873952	4.63907	-0.44551
D009388	neostigmine	1	39	1064	26422	0.636736	0.0873952	4.63907	-0.44551
D007213	indomethacin	2	68	1063	26393	0.730258	0.178734	2.98363	-0.437755
C495910	ramelteon	2	68	1063	26393	0.730258	0.178734	2.98363	-0.437755
D001507	beclomethasone	3	96	1062	26365	0.775806	0.245455	2.45208	-0.432357
D007099	imipramine	4	122	1061	26339	0.813924	0.300078	2.20767	-0.40442
D014229	triazolam	4	122	1061	26339	0.813924	0.300078	2.20767	-0.40442
D015283	citalopram	65	1696	1000	24765	0.94913	0.73501	1.22563	-0.400254
D002749	chlorprothixene	3	94	1062	26367	0.792373	0.250604	2.50537	-0.396242
D005938	glucocorticoid	1	37	1064	26424	0.671205	0.0920028	4.89676	-0.393213
D008775	methylprednisolone	9	255	1056	26206	0.875869	0.449265	1.70756	-0.389117
D001623	betamethasone	3	93	1062	26368	0.800923	0.25326	2.53288	-0.377905
D004043	dietary fiber	3	93	1062	26368	0.800923	0.25326	2.53288	-0.377905
D009661	nortriptyline	4	120	1061	26341	0.827553	0.305022	2.24522	-0.371705
D011899	ranitidine	19	514	1046	25947	0.916951	0.577674	1.45549	-0.367791
D018170	sumatriptan	3	92	1062	26369	0.80966	0.255973	2.56101	-0.359376
D001262	atenolol	17	460	1048	26001	0.916896	0.562841	1.49367	-0.348471
D057985	multi-ingredient cold medication	1	35	1064	26426	0.709613	0.0971225	5.1847	-0.338077
D009640	norethindrone	1	35	1064	26426	0.709613	0.0971225	5.1847	-0.338077
D020913	perindopril	5	144	1060	26317	0.862061	0.352689	2.10709	-0.325511
D000068677	sildenafil	3	90	1062	26371	0.827715	0.261575	2.61918	-0.321724
D004966	conjugated estrogen	4	117	1061	26344	0.848869	0.31275	2.304	-0.32163
D006886	hydroxychloroquine	2	62	1063	26399	0.801111	0.195695	3.27948	-0.308379
D008468	meclizine	2	61	1063	26400	0.814274	0.198839	3.33457	-0.285641
D000077123	rocuronium	2	61	1063	26400	0.814274	0.198839	3.33457	-0.285641
D014673	vecuronium bromide	1	33	1064	26428	0.752677	0.102844	5.50854	-0.279777
C084783	pipothiazine	1	33	1064	26428	0.752677	0.102844	5.50854	-0.279777
D000111	acetylcysteine	5	140	1060	26321	0.886826	0.362667	2.16855	-0.263272
D012841	simethicone	2	60	1063	26401	0.827877	0.202086	3.39153	-0.262539
D002045	bupivacaine	1	32	1064	26429	0.776228	0.105965	5.68609	-0.249324
D013739	testosterone	1	32	1064	26429	0.776228	0.105965	5.68609	-0.249324
D004294	domperidone	9	241	1056	26220	0.927244	0.475306	1.8089	-0.221553
D000069449	cinacalcet	1	31	1064	26430	0.801298	0.109282	5.87545	-0.217931
D011324	primidone	1	31	1064	26430	0.801298	0.109282	5.87545	-0.217931
D000069468	desvenlafaxine	1	31	1064	26430	0.801298	0.109282	5.87545	-0.217931
D004176	dipyridamole	2	58	1063	26403	0.856489	0.208907	3.51149	-0.215195
D000077408	modafinil	4	110	1061	26351	0.903127	0.332393	2.45384	-0.199799
D017336	loratadine	9	239	1056	26222	0.935075	0.479272	1.82436	-0.196858
C041226	terazosin	2	57	1063	26404	0.871549	0.212492	3.57471	-0.190927
C100416	peginterferon alfa-2a	1	30	1064	26431	0.828039	0.112812	6.07782	-0.185539
D017035	pravastatin	8	211	1057	26250	0.94159	0.463552	1.91261	-0.166461
C004651	valpromide	2	56	1063	26405	0.887146	0.216203	3.64023	-0.166244
D017713	platelet transfusion	1	29	1064	26432	0.856624	0.116577	6.2946	-0.152083
D000069446	atazanavir	1	29	1064	26432	0.856624	0.116577	6.2946	-0.152083
D003533	cyproheptadine	1	29	1064	26432	0.856624	0.116577	6.2946	-0.152083
D004221	disulfiram	1	29	1064	26432	0.856624	0.116577	6.2946	-0.152083
D019379	teriparatide	1	29	1064	26432	0.856624	0.116577	6.2946	-0.152083
D001629	bezafibrate	1	29	1064	26432	0.856624	0.116577	6.2946	-0.152083
C551624	suvorexant	1	29	1064	26432	0.856624	0.116577	6.2946	-0.152083
D000078334	lacosamide	2	55	1063	26406	0.90331	0.220045	3.70819	-0.141132
D006919	hydroxyzine	29	738	1036	25723	0.975671	0.669759	1.42131	-0.128318
D009567	nitrazepam	9	233	1056	26228	0.959374	0.491574	1.87235	-0.12157
D009582	nitrofurantoin	3	80	1062	26381	0.931532	0.293704	2.95452	-0.120433
D007252	influenza vaccine	1	28	1064	26433	0.887252	0.120602	6.52739	-0.117491
D014284	triiodothyronine	1	28	1064	26433	0.887252	0.120602	6.52739	-0.117491
D000069605	olopatadine	1	28	1064	26433	0.887252	0.120602	6.52739	-0.117491
D020799	pancrelipase	1	28	1064	26433	0.887252	0.120602	6.52739	-0.117491
C510793	pimavanserin	1	28	1064	26433	0.887252	0.120602	6.52739	-0.117491
D000639	amitriptyline	26	661	1039	25800	0.976733	0.656854	1.45239	-0.116298
D000900	antibacterial agent	2	53	1063	26408	0.937468	0.228153	3.85201	-0.0895596
C098320	efavirenz	1	27	1064	26434	0.920148	0.124914	6.77802	-0.0816831
D000935	antifungal agent	1	27	1064	26434	0.920148	0.124914	6.77802	-0.0816831
C046649	ropinirole	3	78	1062	26383	0.95549	0.301097	3.03212	-0.0772779
D015248	gemfibrozil	5	128	1060	26333	0.970408	0.396278	2.37634	-0.0657381
D019290	megestrol acetate	2	52	1063	26409	0.955532	0.232434	3.92817	-0.0630661
D012837	silver sulfadiazine	1	26	1064	26435	0.955574	0.129546	7.04863	-0.0445726
D000077204	temozolomide	1	26	1064	26435	0.955574	0.129546	7.04863	-0.0445726
D000069503	vilazodone	1	26	1064	26435	0.955574	0.129546	7.04863	-0.0445726
D009271	naltrexone	2	51	1063	26410	0.974305	0.23688	4.0074	-0.0360779
C084584	propericiazine	2	51	1063	26410	0.974305	0.23688	4.0074	-0.0360779
D002506	cephalexin	6	151	1059	26310	0.987186	0.435563	2.23742	-0.0308925
D005395	fish oil	5	124	1060	26337	1.00186	0.408902	2.4547	0.00407298
D010710	phosphate	4	99	1061	26362	1.00389	0.368764	2.73292	0.00760574
C071192	entacapone	1	24	1064	26437	1.03528	0.139921	7.66014	0.0339588
D010894	piroxicam	1	24	1064	26437	1.03528	0.139921	7.66014	0.0339588
D005479	flurazepam	5	122	1060	26339	1.01837	0.415519	2.49584	0.0397907
D011433	propranolol	18	443	1047	26018	1.00971	0.627734	1.62411	0.0398419
D011803	quinine	2	48	1063	26413	1.03532	0.251295	4.26543	0.0480468
C081732	iloperidone	2	48	1063	26413	1.03532	0.251295	4.26543	0.0480468
C005701	picosulfate sodium	6	145	1059	26316	1.02827	0.453399	2.33203	0.0667273
D001374	azacitidine	1	23	1064	26438	1.08034	0.145756	8.0074	0.0756104
C005522	cloxazolam	1	23	1064	26438	1.08034	0.145756	8.0074	0.0756104
D001544	benperidol	1	23	1064	26438	1.08034	0.145756	8.0074	0.0756104
D000077340	fluvastatin	1	23	1064	26438	1.08034	0.145756	8.0074	0.0756104
D000068538	dutasteride	2	47	1063	26414	1.05738	0.256497	4.35897	0.0772115
D014031	tobramycin	2	47	1063	26414	1.05738	0.256497	4.35897	0.0772115
D000077206	gabapentin	42	1030	1023	25431	1.01368	0.739914	1.38873	0.0845808
D000077583	quinapril	2	46	1063	26415	1.08041	0.261918	4.45669	0.106976
D000069474	sofosbuvir	2	46	1063	26415	1.08041	0.261918	4.45669	0.106976
C020960	brotizolam	9	215	1056	26246	1.04041	0.532546	2.03259	0.115932
Z006	human serum	1	22	1064	26439	1.12949	0.152099	8.38756	0.11903
D000077205	pioglitazone	6	141	1059	26320	1.0576	0.466118	2.39965	0.133973
D019587	dietary supplement	3	68	1062	26393	1.09642	0.344426	3.49025	0.155811
D011206	povidone-iodine	1	21	1064	26440	1.18332	0.159018	8.80553	0.164374
D013012	sorbitol	1	21	1064	26440	1.18332	0.159018	8.80553	0.164374
D009609	nitrous oxide	1	21	1064	26440	1.18332	0.159018	8.80553	0.164374
D000077525	cefdinir	1	21	1064	26440	1.18332	0.159018	8.80553	0.164374
D009248	nadolol	1	21	1064	26440	1.18332	0.159018	8.80553	0.164374
D010892	pirinitramide	1	21	1064	26440	1.18332	0.159018	8.80553	0.164374
D017308	etodolac	2	44	1063	26417	1.12961	0.273478	4.66587	0.168405
D017292	doxazosin	5	114	1060	26347	1.09016	0.444266	2.67509	0.188487
D000068580	varenicline	4	90	1061	26371	1.10466	0.404994	3.01306	0.194429
D000075	acepromazine	2	43	1063	26418	1.15592	0.279649	4.77797	0.200124
D002331	carnitine	1	20	1064	26441	1.24253	0.166595	9.26724	0.211816
D020156	salicylic acid	1	20	1064	26441	1.24253	0.166595	9.26724	0.211816
D011878	radiotherapy	1	20	1064	26441	1.24253	0.166595	9.26724	0.211816
D046934	ginkgolide	1	20	1064	26441	1.24253	0.166595	9.26724	0.211816
D008525	medroxyprogesterone	1	20	1064	26441	1.24253	0.166595	9.26724	0.211816
C017576	norgestimate	1	20	1064	26441	1.24253	0.166595	9.26724	0.211816
C005419	oxybutynin	6	136	1059	26325	1.09669	0.483051	2.48987	0.220635
D011398	promethazine	29	691	1036	25770	1.04394	0.716285	1.52147	0.223745
D015738	famotidine	20	472	1045	25989	1.05381	0.670789	1.65553	0.227409
Z010	antitussive and expectorant combination	3	65	1062	26396	1.14715	0.359958	3.65587	0.232152
D000068296	risedronate	2	42	1063	26419	1.18349	0.286103	4.89559	0.232552
D002443	ceftriaxone	15	350	1050	26111	1.06576	0.633316	1.79347	0.239821
D002927	cimetidine	2	41	1063	26420	1.2124	0.292862	5.01912	0.265722
D004318	doxycycline	5	110	1060	26351	1.12997	0.460177	2.77468	0.266605
D000077239	meloxicam	5	110	1060	26351	1.12997	0.460177	2.77468	0.266605
D007980	levodopa	10	227	1055	26234	1.09543	0.579758	2.06979	0.280774
D008691	methadone	12	274	1053	26187	1.08915	0.609001	1.94786	0.287926
D000806	angiotensin-converting enzyme inhibitor	5	108	1060	26353	1.15099	0.468566	2.82729	0.306682
C005569	pipamperone	10	225	1055	26236	1.10526	0.584887	2.08859	0.308212
D011374	progesterone	1	18	1064	26443	1.38069	0.18414	10.3525	0.313835
D002809	chondroitin sulfate	1	18	1064	26443	1.38069	0.18414	10.3525	0.313835
D020849	raloxifene	1	18	1064	26443	1.38069	0.18414	10.3525	0.313835
D000077403	orlistat	1	18	1064	26443	1.38069	0.18414	10.3525	0.313835
D000069458	ranolazine	1	18	1064	26443	1.38069	0.18414	10.3525	0.313835
D000212	acyclovir	16	366	1049	26095	1.08748	0.656702	1.80083	0.325879
D005905	glyburide	8	176	1057	26285	1.13034	0.555059	2.30187	0.337656
D009525	niacin	3	61	1062	26400	1.22256	0.38298	3.9027	0.339323
D024502	alpha-tocopherol	5	106	1060	26355	1.17279	0.477264	2.88193	0.34747
D001569	benzodiazepine	3	60	1062	26401	1.24298	0.389202	3.96969	0.367155
D008914	minoxidil	1	17	1064	26444	1.46196	0.194374	10.996	0.36891
D000077557	ibandronic acid	1	17	1064	26444	1.46196	0.194374	10.996	0.36891
D003630	daunorubicin	1	17	1064	26444	1.46196	0.194374	10.996	0.36891
D009553	nimodipine	1	17	1064	26444	1.46196	0.194374	10.996	0.36891
C101425	posaconazole	1	17	1064	26444	1.46196	0.194374	10.996	0.36891
C047508	rotigotine	1	17	1064	26444	1.46196	0.194374	10.996	0.36891
D008148	lovastatin	4	81	1061	26380	1.22782	0.449086	3.35691	0.399958
D000241	adenosine	1	16	1064	26445	1.5534	0.205809	11.7247	0.427096
C004704	cyclobenzaprine	12	262	1053	26199	1.13956	0.636835	2.03914	0.440043
D002065	buspirone	12	262	1053	26199	1.13956	0.636835	2.03914	0.440043
C004470	butalbital	2	36	1063	26425	1.38105	0.332079	5.74351	0.443981
C000603935	aripiprazole lauroxil	2	36	1063	26425	1.38105	0.332079	5.74351	0.443981
D003913	dextroamphetamine	6	123	1059	26338	1.2132	0.533398	2.7594	0.460962
D014807	vitamin D	11	237	1054	26224	1.15479	0.628933	2.12032	0.464213
D064692	hyoscyamine	4	78	1061	26383	1.27519	0.465989	3.48958	0.473299
D005442	flumazenil	2	35	1063	26426	1.42056	0.341215	5.91415	0.482412
D004025	dicyclomine	3	56	1062	26405	1.33197	0.416245	4.26226	0.483049
D016651	lithium carbonate	56	1304	1009	25157	1.07073	0.813469	1.40934	0.487436
D011479	protamine	1	15	1064	26446	1.65702	0.218671	12.5563	0.488759
D007372	interferon	1	15	1064	26446	1.65702	0.218671	12.5563	0.488759
D012643	selenium	1	15	1064	26446	1.65702	0.218671	12.5563	0.488759
C084656	paricalcitol	1	15	1064	26446	1.65702	0.218671	12.5563	0.488759
D005290	ferric compound	1	15	1064	26446	1.65702	0.218671	12.5563	0.488759
D011134	polysaccharide	1	15	1064	26446	1.65702	0.218671	12.5563	0.488759
C044946	benazepril	4	77	1061	26384	1.2918	0.471909	3.53615	0.498338
D006851	hydrochloric acid	2	34	1063	26427	1.4624	0.350867	6.09522	0.521885
D009270	naloxone	7	142	1058	26319	1.22629	0.57273	2.62565	0.525167
D008278	magnesium sulfate	7	141	1058	26320	1.23503	0.576741	2.64471	0.543369
D002034	bumetanide	3	54	1062	26407	1.38141	0.431223	4.42529	0.543949
C007734	flunisolide	1	14	1064	26447	1.77544	0.233244	13.5146	0.554332
C523483	linaclotide	1	14	1064	26447	1.77544	0.233244	13.5146	0.554332
D013993	tilidine	1	14	1064	26447	1.77544	0.233244	13.5146	0.554332
C011301	metaxalone	3	52	1062	26409	1.43465	0.447317	4.60124	0.607
D000077339	leflunomide	1	13	1064	26448	1.91209	0.249895	14.6305	0.624334
C031967	rasagiline	1	13	1064	26448	1.91209	0.249895	14.6305	0.624334
D000068737	tolterodine	4	72	1061	26389	1.38177	0.503909	3.78894	0.628312
C069248	prothipendyl	5	93	1060	26368	1.33739	0.542718	3.29566	0.631801
D016316	guanfacine	3	51	1062	26410	1.46283	0.455822	4.69456	0.639381
D010431	pentoxifylline	2	31	1063	26430	1.6041	0.383396	6.71146	0.647144
D007547	isosorbide	2	31	1063	26430	1.6041	0.383396	6.71146	0.647144
D002230	carbidopa	8	157	1057	26304	1.26805	0.621528	2.5871	0.652774
C093230	fexofenadine	6	113	1059	26348	1.32107	0.579847	3.00979	0.662765
D003932	heroin	3	50	1062	26411	1.49215	0.464656	4.79172	0.672359
D003000	clonidine	24	518	1041	25943	1.15465	0.763295	1.74667	0.680934
C105050	tegaserod	1	12	1064	26449	2.07151	0.269099	15.9463	0.69939
D013806	theophylline	5	90	1060	26371	1.38213	0.560445	3.4085	0.702714
D014223	triamterene	6	111	1059	26350	1.34497	0.59012	3.06539	0.705133
D000078330	oxcarbazepine	18	376	1047	26085	1.19269	0.740293	1.92156	0.724183
D003276	oral contraceptive	2	29	1063	26432	1.71486	0.408647	7.19629	0.737041
D000077430	nabumetone	2	29	1063	26432	1.71486	0.408647	7.19629	0.737041
D013629	tamoxifen	2	29	1063	26432	1.71486	0.408647	7.19629	0.737041
D007004	hypoglycemic agent	4	68	1061	26393	1.46327	0.532803	4.01867	0.73853
D000077265	donepezil	15	306	1050	26155	1.22106	0.724504	2.05793	0.749913
D017328	fosinopril	3	47	1062	26414	1.58757	0.493334	5.10887	0.775104
D000068656	mometasone furoate	5	87	1060	26374	1.42995	0.579364	3.52931	0.775874
D015636	magnesium chloride	1	11	1064	26450	2.25991	0.291491	17.5209	0.780265
D017135	desogestrel	1	11	1064	26450	2.25991	0.291491	17.5209	0.780265
D011729	pyridostigmine bromide	1	11	1064	26450	2.25991	0.291491	17.5209	0.780265
D005944	glucosamine	2	28	1063	26433	1.77617	0.422561	7.46588	0.784147
D010672	phenytoin	18	368	1047	26093	1.219	0.756442	1.96439	0.81343
D000077465	cabergoline	2	27	1063	26434	1.84203	0.437454	7.75639	0.832815
D001414	bacitracin	2	27	1063	26434	1.84203	0.437454	7.75639	0.832815
C029755	benzonatate	3	45	1062	26416	1.65825	0.514499	5.34463	0.847029
D002110	caffeine	5	84	1060	26377	1.48119	0.599601	3.65897	0.851427
D008063	thioctic acid	1	10	1064	26451	2.486	0.317936	19.4384	0.867907
C406224	valdecoxib	1	10	1064	26451	2.486	0.317936	19.4384	0.867907
C533287	cariprazine	1	10	1064	26451	2.486	0.317936	19.4384	0.867907
D000077597	vildagliptin	1	10	1064	26451	2.486	0.317936	19.4384	0.867907
D014222	triamcinolone acetonide	3	44	1062	26417	1.69601	0.525777	5.47084	0.884103
D003620	dantrolene	3	44	1062	26417	1.69601	0.525777	5.47084	0.884103
D000078306	clobazam	5	82	1060	26379	1.51743	0.613893	3.7508	0.903203
D013693	temazepam	19	381	1046	26080	1.24338	0.781123	1.9792	0.918468
D014148	tranexamic acid	5	80	1060	26381	1.55548	0.628881	3.84735	0.956164
D001971	bromocriptine	3	42	1062	26419	1.7769	0.549879	5.74196	0.960629
C533178	aflibercept	1	9	1064	26452	2.76232	0.349638	21.8238	0.963507
C028815	salmon calcitonin	1	9	1064	26452	2.76232	0.349638	21.8238	0.963507
C030848	eperisone	1	9	1064	26452	2.76232	0.349638	21.8238	0.963507
C006984	chlorocresol	1	9	1064	26452	2.76232	0.349638	21.8238	0.963507
D002119	calcium carbonate	14	267	1051	26194	1.30682	0.76085	2.24457	0.969633
D008750	methyldopa	2	24	1063	26437	2.07251	0.489162	8.78096	0.9893
D000077149	sevoflurane	3	40	1062	26421	1.86589	0.576293	6.04128	1.04056
C051752	nefazodone	4	58	1061	26403	1.71621	0.621904	4.73605	1.0429
C034635	fludrocortisone acetate	2	23	1063	26438	2.16271	0.509222	9.18518	1.04538
D000078764	milnacipran	2	23	1063	26438	2.16271	0.509222	9.18518	1.04538
D017374	paroxetine	42	886	1023	25575	1.1851	0.864212	1.62514	1.05415
C035276	eicosapentaenoic acid ethyl ester	1	8	1064	26453	3.10773	0.388328	24.8707	1.06858
C053267	cefpodoxime proxetil	1	8	1064	26453	3.10773	0.388328	24.8707	1.06858
C520809	eltrombopag	1	8	1064	26453	3.10773	0.388328	24.8707	1.06858
C040282	cloperastine	1	8	1064	26453	3.10773	0.388328	24.8707	1.06858
D002220	carbamazepine	43	903	1022	25558	1.19085	0.871457	1.6273	1.09637
D002433	cefaclor	2	22	1063	26439	2.2611	0.530994	9.62827	1.10368
C026280	tropine benzylate	2	22	1063	26439	2.2611	0.530994	9.62827	1.10368
D005934	glucagon	2	22	1063	26439	2.2611	0.530994	9.62827	1.10368
D008721	methocarbamol	4	56	1061	26405	1.77764	0.643414	4.91128	1.10953
D014196	trazodone	56	1199	1009	25262	1.16935	0.887984	1.53988	1.11404
D011345	fenofibrate	13	235	1052	26226	1.37909	0.786307	2.41875	1.12131
D000280	inhalation administration	1	7	1064	26454	3.55183	0.436589	28.8955	1.1851
D008747	methylcellulose	1	7	1064	26454	3.55183	0.436589	28.8955	1.1851
C004858	diphenidol	1	7	1064	26454	3.55183	0.436589	28.8955	1.1851
C000591922	brexpiprazole	3	36	1062	26425	2.07352	0.637526	6.74404	1.2119
D000525	alprazolam	45	931	1020	25530	1.2098	0.891207	1.64228	1.22137
D000078308	tiagabine	2	20	1063	26441	2.48739	0.580636	10.6558	1.22762
D001712	biperiden	66	1409	999	25052	1.17465	0.910426	1.51557	1.23818
D003891	desipramine	3	35	1062	26426	2.13285	0.65492	6.94596	1.2574
D007741	labetalol	5	69	1060	26392	1.80421	0.726372	4.48142	1.27129
D004316	doxepin	8	125	1057	26336	1.59461	0.778174	3.26763	1.27481
Z999	unspecified ingredient	19	350	1046	26111	1.35512	0.850503	2.15913	1.27866
D005473	fluoxetine	49	1013	1016	25448	1.21156	0.90343	1.6248	1.28173
D005436	floxacillin	4	51	1061	26410	1.95228	0.704297	5.41165	1.28609
D013752	tetracycline	2	19	1063	26442	2.61841	0.609101	11.256	1.29369
C040738	cefuroxime axetil	2	19	1063	26442	2.61841	0.609101	11.256	1.29369
D005446	fluocinolone acetonide	1	6	1064	26455	4.14395	0.498437	34.4524	1.31564
C014182	salsalate	1	6	1064	26455	4.14395	0.498437	34.4524	1.31564
D000657	amoxapine	1	6	1064	26455	4.14395	0.498437	34.4524	1.31564
C000609690	deutetrabenazine	1	6	1064	26455	4.14395	0.498437	34.4524	1.31564
D019888	nelfinavir	1	6	1064	26455	4.14395	0.498437	34.4524	1.31564
C061957	polaprezinc	1	6	1064	26455	4.14395	0.498437	34.4524	1.31564
C586541	ledipasvir	2	18	1063	26443	2.76398	0.640496	11.9276	1.36281
D010889	piracetam	2	18	1063	26443	2.76398	0.640496	11.9276	1.36281
C030676	ferroglycine sulfate	2	18	1063	26443	2.76398	0.640496	11.9276	1.36281
D002752	chlorthalidone	2	17	1063	26444	2.92668	0.675297	12.684	1.43527
D011802	quinidine	3	31	1062	26430	2.40842	0.735126	7.89046	1.45176
D000927	anticonvulsants	1	5	1064	26456	4.97293	0.580458	42.6044	1.46366
D000077593	reboxetine	1	5	1064	26456	4.97293	0.580458	42.6044	1.46366
D001533	belladonna alkaloid	1	5	1064	26456	4.97293	0.580458	42.6044	1.46366
D002077	butorphanol	1	5	1064	26456	4.97293	0.580458	42.6044	1.46366
D002328	carisoprodol	6	80	1059	26381	1.86834	0.813142	4.29286	1.47265
D003022	clotrimazole	5	62	1060	26399	2.00844	0.805813	5.00594	1.49664
D019274	botulinum toxin type A	3	30	1062	26431	2.48879	0.758339	8.16798	1.50378
D006895	hydroxyethyl starch	2	16	1063	26445	3.10971	0.714089	13.5422	1.51139
D004872	ergocalciferol	7	96	1058	26365	1.81706	0.841489	3.92364	1.52059
D016642	bupropion	35	665	1030	25796	1.31814	0.933006	1.86225	1.56669
D020280	sertraline	60	1215	1005	25246	1.24051	0.950052	1.61978	1.58353
D004967	estrogen	2	15	1063	26446	3.31715	0.757599	14.5242	1.59155
D010645	phentermine	2	15	1063	26446	3.31715	0.757599	14.5242	1.59155
C047638	alfuzosin	6	75	1059	26386	1.99328	0.86585	4.58873	1.62141
D008610	menthol	1	4	1064	26457	6.2164	0.694188	55.6674	1.63365
D013256	steroid	1	4	1064	26457	6.2164	0.694188	55.6674	1.63365
C007333	dichloralantipyrine	1	4	1064	26457	6.2164	0.694188	55.6674	1.63365
C026191	diethylamine salicylate	1	4	1064	26457	6.2164	0.694188	55.6674	1.63365
C008192	isometheptene	1	4	1064	26457	6.2164	0.694188	55.6674	1.63365
D003898	desonide	1	4	1064	26457	6.2164	0.694188	55.6674	1.63365
D005484	fluspirilene	1	4	1064	26457	6.2164	0.694188	55.6674	1.63365
D011441	propylthiouracil	1	4	1064	26457	6.2164	0.694188	55.6674	1.63365
D004308	dothiepin	3	27	1062	26434	2.76564	0.837678	9.13092	1.66934
C024989	coenzyme Q10	2	14	1063	26447	3.55423	0.806742	15.6587	1.67615
D020117	cisapride	2	14	1063	26447	3.55423	0.806742	15.6587	1.67615
D000068557	olmesartan medoxomil	5	53	1060	26408	2.3503	0.937572	5.89173	1.82252
D000069056	lurasidone	11	155	1054	26306	1.77123	0.957922	3.27507	1.82292
C058254	sibutramine	1	3	1064	26458	8.28885	0.861456	79.7545	1.8309
D000108	acetylcarnitine	1	3	1064	26458	8.28885	0.861456	79.7545	1.8309
D000069559	loteprednol etabonate	1	3	1064	26458	8.28885	0.861456	79.7545	1.8309
D054709	lecithin	1	3	1064	26458	8.28885	0.861456	79.7545	1.8309
D009892	opium	1	3	1064	26458	8.28885	0.861456	79.7545	1.8309
D015737	nisoldipine	1	3	1064	26458	8.28885	0.861456	79.7545	1.8309
D001761	bleomycin	1	3	1064	26458	8.28885	0.861456	79.7545	1.8309
C015075	choline salicylate	1	3	1064	26458	8.28885	0.861456	79.7545	1.8309
D003084	colestipol	1	3	1064	26458	8.28885	0.861456	79.7545	1.8309
D001418	baclofen	12	172	1053	26289	1.7418	0.967034	3.13729	1.84835
D005913	glipizide	14	209	1051	26252	1.67318	0.970571	2.8844	1.8525
D000077555	methylprednisolone acetate	2	12	1063	26449	4.14691	0.92694	18.5523	1.86075
D020911	ketorolac tromethamine	7	83	1058	26378	2.10269	0.969823	4.5589	1.88239
D015736	felodipine	5	51	1060	26410	2.44266	0.972908	6.13272	1.90152
D011395	promazine	13	186	1052	26275	1.74565	0.991514	3.07338	1.93047
D004155	diphenhydramine	42	769	1023	25692	1.37166	0.999212	1.88292	1.95512
C000449	clocapramine	2	11	1063	26450	4.52407	1.0015	20.4365	1.96195
D000069445	atomoxetine	6	64	1059	26397	2.33684	1.00976	5.40804	1.9827
D000068882	paliperidone	43	786	1022	25675	1.37438	1.00474	1.87999	1.98962
D014150	antipsychotic agent	3	21	1062	26440	3.55663	1.05921	11.9425	2.05308
D005978	glutathione	1	2	1064	26459	12.4337	1.12652	137.235	2.05724
D008656	mestranol	1	2	1064	26459	12.4337	1.12652	137.235	2.05724
D000068576	interferon beta-1b	1	2	1064	26459	12.4337	1.12652	137.235	2.05724
C052018	cefprozil	1	2	1064	26459	12.4337	1.12652	137.235	2.05724
D001215	asparaginase	1	2	1064	26459	12.4337	1.12652	137.235	2.05724
C007894	guar gum	1	2	1064	26459	12.4337	1.12652	137.235	2.05724
C012582	tofisopam	1	2	1064	26459	12.4337	1.12652	137.235	2.05724
C063638	lobucavir	1	2	1064	26459	12.4337	1.12652	137.235	2.05724
D016593	terfenadine	1	2	1064	26459	12.4337	1.12652	137.235	2.05724
D010621	phenazopyridine	3	20	1062	26441	3.7346	1.10803	12.5875	2.12547
D011431	propoxyphene	9	107	1056	26354	2.09914	1.06024	4.15602	2.12786
C007084	clindamycin phosphate	8	89	1057	26372	2.24268	1.08505	4.63539	2.18035
D000077582	sultopride	24	376	1041	26085	1.59942	1.05376	2.42765	2.20596
D013759	dronabinol	9	104	1056	26357	2.15994	1.09012	4.27964	2.20734
D018020	lithium compound	42	734	1023	25727	1.43902	1.04789	1.97614	2.24907
D003687	dehydroepiandrosterone	1	1	1064	26460	24.8684	1.55436	397.874	2.2718
C108128	frovatriptan	1	1	1064	26460	24.8684	1.55436	397.874	2.2718
D004109	dilazep	1	1	1064	26460	24.8684	1.55436	397.874	2.2718
D013852	thiotepa	1	1	1064	26460	24.8684	1.55436	397.874	2.2718
D030024	Curcuma	1	1	1064	26460	24.8684	1.55436	397.874	2.2718
D002981	clindamycin	11	134	1054	26327	2.05045	1.10544	3.80332	2.27802
D024221	antineoplastic protocol	3	18	1062	26443	4.14987	1.22051	14.1101	2.27913
C044610	etizolam	10	117	1055	26344	2.13424	1.11565	4.08282	2.29066
C079310	blonanserin	6	55	1059	26406	2.72016	1.16856	6.33197	2.32136
D000667	ampicillin	12	139	1053	26322	2.15803	1.19275	3.90448	2.54267
D016666	fluvoxamine	15	187	1050	26274	2.00718	1.18193	3.40863	2.57864
D000077154	rosiglitazone	10	105	1055	26356	2.37924	1.24013	4.56465	2.60741
C522667	asenapine	12	132	1053	26329	2.27307	1.25479	4.11771	2.70871
D013467	sulindac	2	5	1063	26456	9.95522	1.92919	51.3722	2.74483
D000661	amphetamine	12	128	1053	26333	2.34446	1.29321	4.25028	2.80711
D002434	cefadroxil	2	4	1063	26457	12.4445	2.27678	68.0196	2.90942
C065533	perospirone	7	52	1058	26409	3.36017	1.52273	7.41481	3.00131
C025698	selenium sulfide	2	3	1063	26458	16.5933	2.76965	99.4123	3.0753
D004329	droperidol	9	73	1056	26388	3.08079	1.53729	6.17402	3.17244
D008152	loxapine	24	302	1041	26159	1.99698	1.31176	3.04015	3.2256
D019259	lamivudine	11	93	1054	26368	2.95901	1.57916	5.54455	3.38606
D001590	benztropine	101	1793	964	24668	1.44144	1.1678	1.77921	3.40425
C116926	rofecoxib	10	79	1055	26382	3.1654	1.63483	6.12891	3.4181
D014282	trihexyphenidyl	38	528	1027	25933	1.81732	1.29993	2.54064	3.49449
D010111	oxymorphone	4	13	1061	26448	7.66998	2.49668	23.5627	3.55783
D001279	atracurium	5	20	1060	26441	6.23608	2.33598	16.6477	3.65354
D000069438	ezetimibe	14	123	1051	26338	2.85235	1.63538	4.97493	3.69312
D003006	clopenthixol	29	348	1036	26113	2.10047	1.43087	3.08342	3.7893
D009966	orphenadrine	12	89	1053	26372	3.3768	1.84236	6.18923	3.93672
D005475	flupenthixol	20	188	1045	26273	2.67464	1.67983	4.25858	4.14577
D005476	fluphenazine	26	274	1039	26187	2.39162	1.59203	3.59281	4.19957
D013469	sulpiride	17	144	1048	26317	2.96457	1.78659	4.91925	4.20594
D000547	amantadine	18	157	1047	26304	2.88037	1.7617	4.70937	4.21759
D014299	trimipramine	9	46	1056	26415	4.89408	2.38928	10.0248	4.34083
D002707	chlordiazepoxide	13	88	1052	26373	3.70343	2.06191	6.6518	4.38188
D008694	methamphetamine	6	19	1059	26442	7.8849	3.14257	19.7837	4.39968
D000068180	aripiprazole	142	2386	923	24075	1.55232	1.29451	1.86148	4.74576
C011825	fluphenazine decanoate	16	112	1049	26349	3.58832	2.11748	6.0808	4.74782
D004977	ethambutol	9	35	1056	26426	6.4349	3.08523	13.4214	4.96388
D013881	thioridazine	18	127	1047	26334	3.56483	2.16764	5.86262	5.00802
C054940	clidinium	7	19	1058	26442	9.20774	3.86234	21.9511	5.00855
D004917	erythromycin	16	99	1049	26362	4.06151	2.38655	6.91202	5.16647
D010868	pimozide	15	88	1050	26373	4.28133	2.46772	7.42782	5.17336
D015215	zidovudine	10	30	1055	26431	8.35103	4.07167	17.128	5.79102
D008353	mannitol	11	35	1054	26426	7.8798	3.99091	15.5582	5.94757
D010546	perphenazine	31	243	1034	26218	3.2347	2.21444	4.72503	6.07203
D013411	sulfadiazine	8	11	1057	26450	18.199	7.30501	45.3393	6.22989
D003042	cocaine	15	60	1050	26401	6.28595	3.55787	11.1059	6.33062
D013747	tetrabenazine	23	137	1042	26324	4.24123	2.71521	6.62489	6.34984
D019258	saquinavir	9	3	1056	26458	75.1648	20.3193	278.049	6.47236
D000077152	olanzapine	251	4222	814	22239	1.62423	1.40459	1.8782	6.5435
D002746	chlorpromazine	100	1267	965	25194	2.0606	1.66446	2.55102	6.6374
D011739	pyrimethamine	9	10	1056	26451	22.5435	9.14118	55.5954	6.76479
C092292	ziprasidone	90	1049	975	25412	2.23615	1.78635	2.79922	7.02331
D013888	thiothixene	33	192	1032	26269	4.37498	3.00823	6.36271	7.72328
D000069348	quetiapine	279	4101	786	22360	1.93537	1.68154	2.22752	9.20544
D018967	risperidone	294	4253	771	22208	1.99116	1.73399	2.28648	9.76094
D014268	trifluoperazine	43	180	1022	26281	6.14309	4.379	8.61784	10.511

## Sheet: Aripiprazole
MeSH_ID	Drug_B	a1	b1	c1	d1	ROR	ROR_lower	ROR_upper	Zscore
D000082	acetaminophen	69	4074	3549	64879	0.309618	0.243473	0.393733	-9.56146
D013974	thyroxine	91	3703	3527	65250	0.454635	0.368256	0.561274	-7.33213
D000420	salbutamol	33	2161	3585	66792	0.284508	0.201409	0.401893	-7.13238
D001241	aspirin	59	2758	3559	66195	0.397883	0.306763	0.516068	-6.94527
D012978	sodium oxybate	8	1717	3610	67236	0.0867789	0.0432925	0.173946	-6.88973
Z001	multivitamin	59	2722	3559	66231	0.403364	0.310978	0.523196	-6.84122
D002762	cholecalciferol	40	2144	3578	66809	0.348361	0.254336	0.477147	-6.57011
D000069059	atorvastatin	39	2022	3579	66931	0.360702	0.262279	0.49606	-6.27228
D000069583	pregabalin	23	1442	3595	67511	0.299529	0.198128	0.452826	-5.7171
D009853	omeprazole	65	2491	3553	66462	0.48811	0.380688	0.625845	-5.6555
D002998	clonazepam	182	5228	3436	63725	0.645643	0.554752	0.751426	-5.65174
D006853	hydrocodone	42	1823	3576	67130	0.432496	0.31793	0.588346	-5.33835
D010098	oxycodone	36	1658	3582	67295	0.40792	0.292707	0.568483	-5.29527
D005492	folic acid	21	1264	3597	67689	0.312644	0.20286	0.48184	-5.26849
D000077408	modafinil	31	1458	3587	67495	0.400078	0.279871	0.571915	-5.02489
D008687	metformin	85	2777	3533	66176	0.573324	0.460813	0.713305	-4.99115
D000077402	pantoprazole	36	1557	3582	67396	0.435033	0.312091	0.606405	-4.9119
D007052	ibuprofen	28	1349	3590	67604	0.390863	0.268439	0.569118	-4.90036
D000077213	lamotrigine	169	4616	3449	64337	0.682949	0.583556	0.799272	-4.75212
D003975	diazepam	64	2204	3554	66749	0.545376	0.424394	0.700845	-4.73786
D017332	cetirizine	9	829	3609	68124	0.204928	0.106159	0.395591	-4.72355
D011241	prednisone	14	900	3604	68053	0.29373	0.173072	0.498505	-4.53951
D020280	sertraline	156	4242	3462	64711	0.687393	0.583768	0.809412	-4.4963
D005665	furosemide	43	1613	3575	67340	0.502147	0.370249	0.681033	-4.43089
D017706	lisinopril	61	2029	3557	66924	0.565647	0.437489	0.731349	-4.34679
D000068879	adalimumab	2	801	3616	68152	0.0470595	0.0117441	0.188571	-4.31568
D017294	ondansetron	13	816	3605	68137	0.301114	0.173912	0.521355	-4.28556
D064098	esomeprazole	31	1269	3587	67684	0.460951	0.322277	0.659295	-4.24151
D004997	ethinyl estradiol	12	747	3606	68206	0.303849	0.171609	0.537991	-4.08673
D014147	tramadol	31	1229	3587	67724	0.476235	0.332917	0.681249	-4.0613
D005395	fish oil	12	723	3606	68230	0.314046	0.177341	0.556129	-3.97246
D000077206	gabapentin	102	2872	3516	66081	0.667488	0.546287	0.815579	-3.95403
D000525	alprazolam	104	2914	3514	66039	0.670722	0.549957	0.818006	-3.94341
D000068298	fluticasone	42	1469	3576	67484	0.539549	0.396298	0.73458	-3.9193
D000077236	topiramate	63	1959	3555	66994	0.606042	0.470509	0.780615	-3.87772
D011345	fenofibrate	9	621	3609	68332	0.274403	0.141981	0.530329	-3.84669
D064747	lansoprazole	21	918	3597	68035	0.432682	0.280376	0.667722	-3.78454
D014807	vitamin D	23	968	3595	67985	0.449331	0.296749	0.680368	-3.77944
D000081226	sennoside	9	607	3609	68346	0.280789	0.14527	0.542731	-3.77763
D019821	simvastatin	57	1781	3561	67172	0.603708	0.462764	0.787581	-3.72033
D004143	dioctyl sulfosuccinic acid	16	774	3602	68179	0.391278	0.238233	0.642644	-3.70666
D008790	metoprolol	42	1414	3576	67539	0.560992	0.411981	0.763901	-3.66978
D008727	methotrexate	5	492	3613	68461	0.192566	0.0797442	0.465009	-3.66229
D019819	budesonide	8	551	3610	68402	0.275106	0.13678	0.553319	-3.61999
D008140	lorazepam	161	4056	3457	64897	0.745166	0.634241	0.875492	-3.57697
D001205	ascorbic acid	6	486	3612	68467	0.234018	0.104544	0.523838	-3.53273
D004008	diclofenac	9	553	3609	68400	0.308451	0.159507	0.596478	-3.49569
D017610	calcium compound	8	527	3610	68426	0.287735	0.143027	0.578852	-3.49296
D009241	ipratropium	6	475	3612	68478	0.239475	0.10697	0.536116	-3.47616
D000658	amoxicillin	10	575	3608	68378	0.329596	0.176232	0.616425	-3.47467
D017311	amlodipine	49	1536	3569	67417	0.602598	0.452521	0.802448	-3.4661
D000068656	mometasone furoate	3	424	3615	68529	0.134129	0.0430647	0.417755	-3.46587
D011189	potassium chloride	17	751	3601	68202	0.428729	0.26479	0.694167	-3.44476
D005283	fentanyl	9	543	3609	68410	0.314178	0.162452	0.607611	-3.44052
D008012	lidocaine	2	428	3616	68525	0.0885537	0.0220661	0.355376	-3.41929
D000068580	varenicline	6	462	3612	68491	0.246261	0.109986	0.551384	-3.40761
D000077334	zolpidem	92	2493	3526	66460	0.695574	0.56336	0.858818	-3.37499
D006852	hydrochlorothiazide	52	1583	3566	67370	0.620594	0.469844	0.819713	-3.36023
D009538	nicotine	3	392	3615	68561	0.145146	0.0465868	0.452215	-3.32873
C004704	cyclobenzaprine	23	877	3595	68076	0.496619	0.327817	0.752343	-3.30277
D000068736	duloxetine	161	3960	3457	64993	0.76436	0.650531	0.898106	-3.26627
D000639	amitriptyline	28	990	3590	67963	0.535428	0.367221	0.780683	-3.24683
D001418	baclofen	16	685	3602	68268	0.442693	0.269362	0.727561	-3.21476
C005419	oxybutynin	6	427	3612	68526	0.266582	0.119011	0.597136	-3.21312
D002997	clomipramine	7	442	3611	68511	0.300475	0.142303	0.634456	-3.15316
D011398	promethazine	28	971	3590	67982	0.546057	0.374473	0.796262	-3.14382
D002047	buprenorphine	2	347	3616	68606	0.109354	0.0272286	0.43918	-3.12001
D004872	ergocalciferol	4	351	3614	68602	0.216322	0.0806916	0.579929	-3.04292
D017035	pravastatin	10	502	3608	68451	0.377928	0.201918	0.707366	-3.04251
D009020	morphine	15	627	3603	68326	0.453676	0.271565	0.75791	-3.01868
D003061	codeine	7	420	3611	68533	0.316316	0.14976	0.668107	-3.01721
D015283	citalopram	261	5968	3357	62985	0.820536	0.721434	0.93325	-3.01193
D014295	trimethoprim	4	344	3614	68609	0.220747	0.0823327	0.591857	-3.00233
D008277	magnesium oxide	10	494	3608	68459	0.384094	0.205191	0.718977	-2.99144
D004091	hydromorphone	2	310	3616	68643	0.122472	0.0304805	0.492097	-2.95928
C093230	fexofenadine	7	408	3611	68545	0.325676	0.154164	0.688002	-2.94005
D000069447	tiotropium	8	434	3610	68519	0.349868	0.173718	0.704634	-2.94004
C017311	ferrate	4	332	3614	68621	0.228766	0.085306	0.613482	-2.93082
C023754	tizanidine	12	536	3606	68417	0.424771	0.23948	0.753426	-2.92832
Z023	colonoscopy preparation	11	510	3607	68443	0.409266	0.225006	0.744419	-2.927
D000069036	insulin glargine	17	662	3601	68291	0.487003	0.300567	0.789081	-2.92207
C093875	montelukast	29	953	3589	68000	0.576555	0.397856	0.835517	-2.90943
D061268	insulin lispro	3	308	3615	68645	0.184957	0.0592952	0.57693	-2.90767
D000068718	rosuvastatin	12	531	3606	68422	0.428802	0.241738	0.760621	-2.89571
D009288	naproxen	20	728	3598	68225	0.520932	0.333655	0.813326	-2.86903
D000068759	formoterol	10	474	3608	68479	0.400417	0.213856	0.749728	-2.86013
D000077261	carvedilol	6	370	3612	68583	0.307906	0.137342	0.690294	-2.85983
D018170	sumatriptan	9	447	3609	68506	0.382188	0.197391	0.739991	-2.85324
Z004	lactic acid bacteria preparation	3	296	3615	68657	0.192489	0.0616961	0.600557	-2.83835
C035144	drospirenone	2	283	3616	68670	0.134209	0.0333874	0.539487	-2.82944
D000078784	vortioxetine	1	322	3617	68631	0.0589272	0.00827283	0.419737	-2.82666
D008691	methadone	8	417	3610	68536	0.364221	0.180798	0.733731	-2.82645
D016666	fluvoxamine	10	455	3608	68498	0.417253	0.222788	0.781463	-2.73025
D001960	bromazepam	3	275	3615	68678	0.207252	0.0663989	0.646897	-2.71002
D017984	enoxaparin	2	260	3616	68693	0.14613	0.0363374	0.587661	-2.70871
D006886	hydroxychloroquine	1	285	3617	68668	0.0666133	0.0093482	0.474672	-2.70372
D017680	potassium compound	5	321	3613	68632	0.295885	0.122242	0.716189	-2.70015
D061386	human insulin	15	575	3603	68378	0.49508	0.296189	0.827527	-2.68229
D011899	ranitidine	26	841	3592	68112	0.586225	0.396224	0.867338	-2.67214
D013148	spironolactone	12	497	3606	68456	0.458364	0.258292	0.81341	-2.66572
D015738	famotidine	9	420	3609	68533	0.406917	0.210075	0.788202	-2.66557
D061267	insulin aspart	8	394	3610	68559	0.385612	0.191343	0.777122	-2.66527
D017336	loratadine	19	671	3599	68282	0.537224	0.340089	0.848629	-2.66362
D004837	epinephrine	1	271	3617	68682	0.0700689	0.0098314	0.499384	-2.653
D008139	loperamide	3	265	3615	68688	0.215104	0.0688986	0.671561	-2.64545
D013420	sulfamethoxazole	5	311	3613	68642	0.305444	0.126163	0.739487	-2.629
D000078785	mirtazapine	79	2025	3539	66928	0.737784	0.587776	0.926077	-2.62221
D000068800	etanercept	2	243	3616	68710	0.156392	0.0388747	0.629163	-2.61243
D000212	acyclovir	2	242	3616	68711	0.157041	0.039035	0.631787	-2.60656
D009270	naloxone	3	257	3615	68696	0.221825	0.0710374	0.692684	-2.59202
C000603935	aripiprazole lauroxil	4	277	3614	68676	0.274408	0.102207	0.736739	-2.56633
D012254	ribavirin	2	233	3616	68720	0.163128	0.0405392	0.656421	-2.55261
D016912	levonorgestrel	1	245	3617	68708	0.0775341	0.0108747	0.552801	-2.55147
C028457	cyamemazine	12	478	3606	68475	0.476716	0.268562	0.846204	-2.53039
D000077144	clopidogrel	12	477	3606	68476	0.477722	0.269125	0.848003	-2.52312
D008775	methylprednisolone	3	247	3615	68706	0.23084	0.0739046	0.721024	-2.52287
D000068299	salmeterol	25	793	3593	68160	0.598052	0.40107	0.891781	-2.52186
D019804	mesalamine	2	228	3616	68725	0.166718	0.0414258	0.670952	-2.52173
D000078764	milnacipran	1	234	3617	68719	0.0811918	0.0113856	0.578989	-2.50523
D000077239	meloxicam	16	573	3602	68380	0.530091	0.322185	0.872159	-2.49843
D014229	triazolam	2	217	3616	68736	0.175197	0.0435194	0.705292	-2.45136
D000069552	rivaroxaban	2	217	3616	68736	0.175197	0.0435194	0.705292	-2.45136
D000069470	venlafaxine	159	3675	3459	65278	0.8165	0.694103	0.96048	-2.44663
D015725	fluconazole	5	286	3613	68667	0.332265	0.137158	0.804911	-2.44075
D011224	prazosin	2	214	3616	68739	0.177661	0.0441275	0.715275	-2.43155
D002110	caffeine	8	362	3610	68591	0.419896	0.208227	0.846733	-2.42492
D005445	flunitrazepam	21	682	3597	68271	0.584428	0.378077	0.903402	-2.41717
D000069582	eszopiclone	11	437	3607	68516	0.478142	0.262596	0.870613	-2.41316
C020748	ferrous sulfate	13	487	3605	68466	0.506972	0.291962	0.880322	-2.41274
D008550	melatonin	14	511	3604	68442	0.520289	0.305629	0.885719	-2.40708
D008276	magnesium hydroxide	2	210	3616	68743	0.181055	0.0449651	0.729031	-2.40471
D008728	methotrimeprazine	19	632	3599	68321	0.570701	0.361143	0.90186	-2.40245
D017616	magnesium compound	5	280	3613	68673	0.339414	0.140086	0.822365	-2.39315
D004958	estradiol	11	434	3607	68519	0.481468	0.26441	0.876714	-2.39028
C023842	lormetazepam	1	207	3617	68746	0.0918181	0.0128687	0.655123	-2.38185
D013739	testosterone	4	247	3614	68706	0.307872	0.114573	0.827287	-2.33596
D014805	vitamin B12	3	220	3615	68733	0.259272	0.0829378	0.81051	-2.32128
D019808	losartan	19	619	3599	68334	0.582798	0.368746	0.921104	-2.3119
D005907	gliclazide	2	195	3616	68758	0.195025	0.0484101	0.785678	-2.29929
D000069468	desvenlafaxine	30	873	3588	68080	0.65204	0.452423	0.93973	-2.29336
D013693	temazepam	22	684	3596	68269	0.610619	0.39886	0.934803	-2.27029
D005996	nitroglycerin	7	316	3611	68637	0.421058	0.19895	0.891128	-2.26135
D014196	trazodone	137	3161	3481	65792	0.819153	0.688051	0.975236	-2.24181
D002119	calcium carbonate	9	364	3609	68589	0.469904	0.242335	0.911175	-2.23532
D013759	dronabinol	3	209	3615	68744	0.272962	0.0872817	0.853649	-2.23201
C495910	ramelteon	4	231	3614	68722	0.329273	0.122471	0.885277	-2.20149
D011433	propranolol	38	1038	3580	67915	0.694495	0.50156	0.961646	-2.19552
D019818	clavulanic acid	4	229	3614	68724	0.332158	0.123535	0.8931	-2.18404
D011239	prednisolone	2	177	3616	68776	0.214914	0.0533088	0.866427	-2.16157
D000493	allopurinol	8	328	3610	68625	0.463651	0.229745	0.9357	-2.14552
D000077269	lenalidomide	1	161	3617	68792	0.118131	0.0165342	0.844002	-2.12905
D000069057	insulin detemir	3	196	3615	68757	0.291121	0.0930387	0.910928	-2.12029
D007792	lactulose	10	372	3608	68581	0.510969	0.272417	0.958416	-2.09236
D008721	methocarbamol	7	296	3611	68657	0.449639	0.212338	0.952138	-2.08813
D008795	metronidazole	3	192	3615	68761	0.297203	0.0949655	0.930126	-2.08444
C020976	azelastine	1	150	3617	68803	0.126814	0.0177417	0.906444	-2.05789
D000536	aluminum hydroxide	1	150	3617	68803	0.126814	0.0177417	0.906444	-2.05789
D017298	bisoprolol	14	464	3604	68489	0.573385	0.336577	0.976805	-2.04634
D064748	dexlansoprazole	2	163	3616	68790	0.233421	0.0578605	0.941665	-2.04446
C005569	pipamperone	2	163	3616	68790	0.233421	0.0578605	0.941665	-2.04446
D054199	pseudoephedrine	1	148	3617	68805	0.128532	0.0179804	0.918801	-2.04439
D000077483	valacyclovir	6	265	3612	68688	0.430565	0.191566	0.96774	-2.03936
D002065	buspirone	43	1121	3575	67832	0.727816	0.535725	0.988783	-2.03215
D000068677	sildenafil	4	210	3614	68743	0.362311	0.134646	0.974921	-2.01029
D017963	azithromycin	8	310	3610	68643	0.490701	0.243031	0.99077	-1.98587
D013392	sucralfate	4	206	3614	68747	0.369367	0.137244	0.994088	-1.97174
D000068698	tenofovir	2	154	3616	68799	0.247094	0.0612198	0.997319	-1.96377
D000068577	nebivolol	3	178	3615	68775	0.320644	0.102385	1.00418	-1.95284
D000077270	exenatide	1	135	3617	68818	0.140935	0.019703	1.00811	-1.95196
D006493	heparin	1	134	3617	68819	0.141989	0.0198493	1.0157	-1.94448
Z015	calcium supplement	19	568	3599	68385	0.635601	0.40191	1.00517	-1.93795
D014859	warfarin	20	591	3598	68362	0.642978	0.411261	1.00525	-1.93703
C029755	benzonatate	1	133	3617	68820	0.143059	0.0199977	1.02341	-1.93695
D004949	estazolam	1	132	3617	68821	0.144145	0.0201484	1.03123	-1.92936
D001379	azathioprine	1	131	3617	68822	0.145247	0.0203013	1.03918	-1.92172
D001726	bisacodyl	3	173	3615	68780	0.329935	0.105323	1.03356	-1.90334
D004155	diphenhydramine	38	986	3580	67967	0.731681	0.528257	1.01344	-1.87967
C551624	suvorexant	1	124	3617	68829	0.153462	0.0214405	1.09842	-1.86652
D003024	clozapine	133	2978	3485	65975	0.84548	0.708315	1.00921	-1.85851
D019355	calcium citrate	1	122	3617	68831	0.155982	0.0217898	1.1166	-1.85018
D064704	levofloxacin	8	294	3610	68659	0.517527	0.256194	1.04543	-1.83614
D007741	labetalol	1	120	3617	68833	0.158587	0.0221507	1.13539	-1.83356
D004318	doxycycline	9	318	3609	68635	0.538238	0.277256	1.04488	-1.83028
C011301	metaxalone	2	140	3616	68813	0.271859	0.0672953	1.09826	-1.82843
D008559	memantine	5	217	3613	68736	0.438356	0.180516	1.06448	-1.82196
D004966	conjugated estrogen	9	317	3609	68636	0.539944	0.278127	1.04822	-1.82085
D000068717	glatiramer	1	117	3617	68836	0.16266	0.0227149	1.1648	-1.80812
C569381	levomefolate	2	138	3616	68815	0.275807	0.0682628	1.11436	-1.80801
D000068679	emtricitabine	2	137	3616	68816	0.277824	0.0687571	1.1226	-1.79768
D006854	hydrocortisone	5	214	3613	68739	0.44452	0.183029	1.0796	-1.79083
D000068876	fingolimod	4	188	3614	68765	0.404838	0.150288	1.09053	-1.78858
D000068556	interferon beta-1a	3	161	3615	68792	0.354589	0.113111	1.11159	-1.77852
D000077409	tamsulosin	15	452	3603	68501	0.630936	0.376801	1.05647	-1.75111
D004110	diltiazem	10	332	3608	68621	0.572865	0.305115	1.07558	-1.73332
D012601	scopolamine	1	108	3617	68845	0.176238	0.0245939	1.26291	-1.72769
D002990	clobetasol	1	108	3617	68845	0.176238	0.0245939	1.26291	-1.72769
Z024	digestive enzyme preparation	1	107	3617	68846	0.177888	0.024822	1.27484	-1.71834
D002328	carisoprodol	8	281	3610	68672	0.541572	0.267982	1.09448	-1.7085
D015248	gemfibrozil	5	206	3613	68747	0.461837	0.190084	1.1221	-1.70566
D064692	hyoscyamine	3	154	3615	68799	0.370744	0.118208	1.16279	-1.70139
C044815	etonogestrel	1	105	3617	68848	0.181282	0.0252912	1.29938	-1.69938
D000078334	lacosamide	1	105	3617	68848	0.181282	0.0252912	1.29938	-1.69938
D017291	clarithromycin	2	127	3616	68826	0.299744	0.0741232	1.21212	-1.69014
D011346	prochlorperazine	6	229	3612	68724	0.498513	0.221486	1.12204	-1.68181
C077793	candesartan cilexetil	1	103	3617	68850	0.184807	0.0257784	1.32489	-1.68006
D009525	niacin	5	203	3613	68750	0.468682	0.192872	1.13891	-1.67288
D011092	polyethylene glycol	3	151	3615	68802	0.378126	0.120536	1.1862	-1.66726
C004470	butalbital	7	251	3611	68702	0.530599	0.250183	1.12532	-1.6522
D003915	dextromethorphan	1	100	3617	68853	0.190359	0.0265453	1.36509	-1.65037
C017576	norgestimate	1	100	3617	68853	0.190359	0.0265453	1.36509	-1.65037
C031637	phenothiazine	1	100	3617	68853	0.190359	0.0265453	1.36509	-1.65037
D002506	cephalexin	7	249	3611	68704	0.534876	0.252179	1.13448	-1.63109
C100416	peginterferon alfa-2a	2	120	3616	68833	0.317261	0.0784055	1.28377	-1.60974
D008239	lysine	1	95	3617	68858	0.200393	0.0279302	1.43778	-1.59885
C472067	levocetirizine	2	117	3616	68836	0.32541	0.0803958	1.31713	-1.57384
D000068238	lubiprostone	4	168	3614	68785	0.453165	0.168022	1.22221	-1.56359
D000069605	olopatadine	1	91	3617	68862	0.209213	0.0291464	1.50174	-1.55565
D000069503	vilazodone	11	337	3607	68616	0.620929	0.340275	1.13306	-1.55291
D014700	verapamil	7	241	3611	68712	0.552696	0.260492	1.17268	-1.54496
D007252	influenza vaccine	1	90	3617	68863	0.211541	0.0294672	1.51863	-1.54455
D006830	hydralazine	1	90	3617	68863	0.211541	0.0294672	1.51863	-1.54455
C085665	zaleplon	2	114	3616	68839	0.333988	0.0824896	1.35227	-1.53703
D012642	selegiline	1	89	3617	68864	0.213921	0.0297951	1.5359	-1.53334
D002707	chlordiazepoxide	1	89	3617	68864	0.213921	0.0297951	1.5359	-1.53334
D000077338	latanoprost	1	88	3617	68865	0.216355	0.0301304	1.55357	-1.52199
D010890	pirenzepine	1	88	3617	68865	0.216355	0.0301304	1.55357	-1.52199
D018120	finasteride	3	138	3615	68815	0.413825	0.131777	1.29955	-1.51122
C084711	agomelatine	1	86	3617	68867	0.221393	0.030824	1.59015	-1.49891
D014640	vancomycin	1	85	3617	68868	0.224001	0.0311829	1.6091	-1.48717
D019274	botulinum toxin type A	2	110	3616	68843	0.346153	0.0854568	1.40214	-1.48642
D017374	paroxetine	81	1822	3537	67131	0.843771	0.673684	1.0568	-1.479
D000068756	valsartan	17	466	3601	68487	0.693822	0.427132	1.12703	-1.47686
D009173	mycophenolic acid	1	84	3617	68869	0.226671	0.0315503	1.6285	-1.47529
D010672	phenytoin	6	210	3612	68743	0.543767	0.241366	1.22504	-1.47019
D001285	atropine	5	185	3613	68768	0.514419	0.211474	1.25134	-1.46563
D013999	timolol	1	83	3617	68870	0.229405	0.0319265	1.64838	-1.46326
D010111	oxymorphone	2	108	3616	68845	0.352574	0.0870217	1.42848	-1.46043
D004316	doxepin	8	257	3610	68696	0.592354	0.292844	1.19819	-1.45694
D008874	midazolam	1	82	3617	68871	0.232206	0.0323116	1.66874	-1.4511
D002211	capsaicin	1	82	3617	68871	0.232206	0.0323116	1.66874	-1.4511
C057619	glimepiride	8	256	3610	68697	0.594676	0.29398	1.20294	-1.44596
D004043	dietary fiber	4	158	3614	68795	0.481916	0.178552	1.3007	-1.44101
D000068296	risedronate	1	81	3617	68872	0.235076	0.0327062	1.68961	-1.43878
D000069438	ezetimibe	12	348	3606	68605	0.656043	0.368624	1.16756	-1.43325
D000077333	telmisartan	1	80	3617	68873	0.238018	0.0331106	1.71102	-1.42631
C031621	ferrous fumarate	1	79	3617	68874	0.241035	0.033525	1.73297	-1.41369
D000068836	rivastigmine	1	78	3617	68875	0.244128	0.0339499	1.75549	-1.40091
D001262	atenolol	33	804	3585	68149	0.78024	0.549969	1.10693	-1.39069
D017258	medroxyprogesterone acetate	4	154	3614	68799	0.494462	0.183142	1.33499	-1.38984
D015525	omega-3 fatty acid	4	153	3614	68800	0.497701	0.184327	1.34385	-1.37684
D013831	thiamine	3	127	3615	68826	0.44974	0.143063	1.41382	-1.36741
Z010	antitussive and expectorant combination	5	177	3613	68776	0.537732	0.220941	1.30874	-1.36709
D011431	propoxyphene	5	177	3613	68776	0.537732	0.220941	1.30874	-1.36709
D005944	glucosamine	4	152	3614	68801	0.500983	0.185527	1.35282	-1.36375
D000068557	olmesartan medoxomil	3	126	3615	68827	0.453316	0.144186	1.42521	-1.35373
D061385	insulin	15	407	3603	68546	0.701156	0.418356	1.17512	-1.3475
D000068896	canagliflozin	1	72	3617	68881	0.264496	0.0367441	1.90392	-1.3206
D008825	miconazole	1	71	3617	68882	0.268225	0.0372551	1.93113	-1.30657
D003520	cyclophosphamide	1	71	3617	68882	0.268225	0.0372551	1.93113	-1.30657
C044946	benazepril	7	220	3611	68733	0.605638	0.285156	1.28631	-1.30487
D006140	guaifenesin	5	172	3613	68781	0.553404	0.2273	1.34736	-1.30327
D014221	triamcinolone	3	122	3615	68831	0.468206	0.148857	1.47267	-1.29794
D004077	digoxin	4	147	3614	68806	0.518061	0.191768	1.39954	-1.29705
D000069450	liraglutide	4	146	3614	68807	0.521617	0.193067	1.40927	-1.28344
C550468	vilanterol	1	69	3617	68884	0.276007	0.0383208	1.98796	-1.27792
D016729	leuprolide	1	69	3617	68884	0.276007	0.0383208	1.98796	-1.27792
D008468	meclizine	5	170	3613	68783	0.559931	0.229947	1.36346	-1.27723
D000069464	solifenacin	7	215	3611	68738	0.619768	0.29173	1.31667	-1.24441
D000068579	celecoxib	18	462	3600	68491	0.741245	0.462316	1.18846	-1.24316
D010645	phentermine	3	118	3615	68835	0.484106	0.15384	1.52339	-1.24032
D000077405	irbesartan	5	167	3613	68786	0.570014	0.234035	1.38833	-1.2376
D015742	propofol	1	66	3617	68887	0.288566	0.0400387	2.07974	-1.23335
D002981	clindamycin	6	190	3612	68763	0.60118	0.266535	1.35599	-1.22618
D010100	oxygen	2	91	3616	68862	0.418543	0.103059	1.69978	-1.21808
C052785	rebamipide	1	65	3617	68888	0.293009	0.0406461	2.11225	-1.21804
D000069478	lisdexamfetamine	27	652	3591	68301	0.78764	0.535204	1.15914	-1.21089
D000077525	cefdinir	1	64	3617	68889	0.297592	0.0412721	2.14578	-1.2025
D000068581	tadalafil	2	90	3616	68863	0.423199	0.104188	1.71898	-1.20247
D002939	ciprofloxacin	12	324	3606	68629	0.704885	0.395787	1.25538	-1.18763
D009567	nitrazepam	13	346	3605	68607	0.71504	0.410593	1.24523	-1.1851
D016712	mupirocin	2	88	3616	68865	0.43283	0.106523	1.75871	-1.17071
D000077384	anastrozole	1	62	3617	68891	0.307201	0.0425839	2.21615	-1.17068
D009761	nystatin	5	161	3613	68792	0.591308	0.242661	1.44088	-1.15622
C069248	prothipendyl	2	87	3616	68866	0.437812	0.107729	1.77927	-1.15457
C081643	candesartan	1	61	3617	68892	0.312241	0.0432715	2.25309	-1.15439
D000068338	everolimus	1	61	3617	68892	0.312241	0.0432715	2.25309	-1.15439
D011395	promazine	1	61	3617	68892	0.312241	0.0432715	2.25309	-1.15439
D053139	oseltamivir	1	60	3617	68893	0.31745	0.0439816	2.29129	-1.13783
C003330	trospium	1	60	3617	68893	0.31745	0.0439816	2.29129	-1.13783
C095285	silodosin	1	59	3617	68894	0.322835	0.0447154	2.3308	-1.12099
D002744	chlorpheniramine	1	58	3617	68895	0.328406	0.0454741	2.37169	-1.10387
D007654	ketoconazole	3	109	3615	68844	0.524146	0.166369	1.65132	-1.10332
D017308	etodolac	2	83	3616	68870	0.458938	0.112842	1.86654	-1.0881
D002809	chondroitin sulfate	3	108	3615	68845	0.529007	0.167888	1.66687	-1.08742
D004157	diphenoxylate	5	156	3613	68797	0.610305	0.250349	1.48781	-1.08612
D004025	dicyclomine	10	270	3608	68683	0.705048	0.374728	1.32655	-1.08374
D009661	nortriptyline	10	269	3608	68684	0.70768	0.37611	1.33155	-1.07212
D003276	oral contraceptive	1	56	3617	68897	0.340145	0.0470714	2.45793	-1.06873
D010624	phenelzine	1	56	3617	68897	0.340145	0.0470714	2.45793	-1.06873
D009543	nifedipine	6	177	3612	68776	0.645457	0.285904	1.45718	-1.05376
D001710	biotin	4	130	3614	68823	0.585952	0.216527	1.58567	-1.05236
D004921	erythropoietin	1	55	3617	68898	0.346334	0.0479129	2.50345	-1.05069
C501844	dimethicone	2	80	3616	68873	0.476168	0.117006	1.93782	-1.03615
D000068817	epoetin alfa	1	54	3617	68899	0.352753	0.0487849	2.55068	-1.03232
D007547	isosorbide	1	54	3617	68899	0.352753	0.0487849	2.55068	-1.03232
D009271	naltrexone	7	198	3611	68755	0.673147	0.316533	1.43153	-1.02812
D016642	bupropion	193	3959	3425	64994	0.925091	0.797419	1.0732	-1.02761
C034635	fludrocortisone acetate	1	53	3617	68900	0.359414	0.0496892	2.59973	-1.01362
D000069458	ranolazine	1	53	3617	68900	0.359414	0.0496892	2.59973	-1.01362
D003913	dextroamphetamine	84	1790	3534	67163	0.891846	0.714712	1.11288	-1.01324
D008911	minocycline	3	103	3615	68850	0.554727	0.175919	1.74923	-1.00569
D000068737	tolterodine	7	196	3611	68757	0.680035	0.319731	1.44637	-1.0015
D016595	misoprostol	1	51	3617	68902	0.373519	0.0516022	2.7037	-0.975131
C486464	telaprevir	1	51	3617	68902	0.373519	0.0516022	2.7037	-0.975131
D020849	raloxifene	1	50	3617	68903	0.380995	0.052615	2.75886	-0.955325
D000077291	terbinafine	2	75	3616	68878	0.50795	0.124673	2.06951	-0.945159
D019379	teriparatide	2	75	3616	68878	0.50795	0.124673	2.06951	-0.945159
D000781	anethole trithione	3	99	3615	68854	0.577174	0.182917	1.82121	-0.937453
D010406	penicillin	1	49	3617	68904	0.388776	0.0536683	2.81632	-0.935122
D020913	perindopril	5	145	3613	68808	0.656709	0.269102	1.60261	-0.923844
D002749	chlorprothixene	6	167	3612	68786	0.684206	0.302826	1.5459	-0.912539
D000077487	pramipexole	11	276	3607	68677	0.758837	0.414982	1.38761	-0.896187
D001539	bendroflumethiazide	1	47	3617	68906	0.405332	0.0559066	2.93872	-0.893466
D005905	glyburide	9	232	3609	68721	0.738681	0.379229	1.43884	-0.890414
D004967	estrogen	3	96	3615	68857	0.595237	0.188542	1.87919	-0.884487
D000657	amoxapine	1	46	3617	68907	0.414149	0.0570972	3.004	-0.871976
D000068538	dutasteride	2	71	3616	68882	0.536598	0.13157	2.18848	-0.867968
C025130	quazepam	3	95	3615	68858	0.601511	0.190495	1.89935	-0.866472
D009248	nadolol	1	45	3617	68908	0.423359	0.0583395	3.07223	-0.85002
C089750	zolmitriptan	1	45	3617	68908	0.423359	0.0583395	3.07223	-0.85002
D000069472	colesevelam	1	45	3617	68908	0.423359	0.0583395	3.07223	-0.85002
D028321	plant preparation	2	70	3616	68883	0.544271	0.133415	2.22038	-0.848004
D009582	nitrofurantoin	5	140	3613	68813	0.680212	0.278585	1.66085	-0.846088
D019386	alendronate	13	314	3605	68639	0.788278	0.452187	1.37417	-0.839026
D000077211	zoledronic acid	2	69	3616	68884	0.552168	0.135312	2.25323	-0.827759
D007660	ketoprofen	1	44	3617	68909	0.432987	0.0596371	3.14364	-0.827577
D010404	penicillin V	1	44	3617	68909	0.432987	0.0596371	3.14364	-0.827577
D002792	cholestyramine	1	44	3617	68909	0.432987	0.0596371	3.14364	-0.827577
D000069476	linagliptin	1	44	3617	68909	0.432987	0.0596371	3.14364	-0.827577
D011352	procyclidine	8	205	3610	68748	0.743171	0.366419	1.5073	-0.822718
D008614	pethidine	1	43	3617	68910	0.443063	0.0609937	3.21844	-0.804626
D000077593	reboxetine	1	42	3617	68911	0.453618	0.0624133	3.29689	-0.781142
D008376	maprotiline	1	42	3617	68911	0.453618	0.0624133	3.29689	-0.781142
C084584	propericiazine	1	42	3617	68911	0.453618	0.0624133	3.29689	-0.781142
D003022	clotrimazole	2	66	3616	68887	0.577291	0.141341	2.35787	-0.765253
D001569	benzodiazepine	2	65	3616	68888	0.586181	0.143472	2.39495	-0.743799
D000077583	quinapril	3	88	3615	68865	0.649425	0.205381	2.05351	-0.734934
C024989	coenzyme Q10	5	132	3613	68821	0.721521	0.295229	1.76336	-0.715894
C079310	blonanserin	5	132	3613	68821	0.721521	0.295229	1.76336	-0.715894
D009640	norethindrone	10	240	3608	68713	0.793526	0.42116	1.49512	-0.71556
D000900	antibacterial agent	1	39	3617	68914	0.488533	0.0670982	3.55695	-0.707236
D000069465	febuxostat	1	39	3617	68914	0.488533	0.0670982	3.55695	-0.707236
D014212	tretinoin	1	39	3617	68914	0.488533	0.0670982	3.55695	-0.707236
D000959	antihypertensive agent	2	63	3616	68890	0.604808	0.147933	2.47269	-0.699907
D054368	laxative	2	63	3616	68890	0.604808	0.147933	2.47269	-0.699907
D005479	flurazepam	4	108	3614	68845	0.705538	0.259931	1.91506	-0.684634
D005447	fluocinonide	1	38	3617	68915	0.501397	0.06882	3.65299	-0.681352
D046934	ginkgolide	1	38	3617	68915	0.501397	0.06882	3.65299	-0.681352
C008522	melperone	1	38	3617	68915	0.501397	0.06882	3.65299	-0.681352
D000068900	sitagliptin	12	278	3606	68675	0.822071	0.460804	1.46657	-0.663412
C106538	abacavir	1	37	3617	68916	0.514956	0.0706324	3.75436	-0.654791
C040656	loxoprofen	2	61	3616	68892	0.624655	0.152679	2.55565	-0.654633
D003078	colchicine	2	61	3616	68892	0.624655	0.152679	2.55565	-0.654633
D000077287	levetiracetam	23	502	3595	68451	0.872379	0.573601	1.32678	-0.638228
D010621	phenazopyridine	2	60	3616	68893	0.635076	0.155168	2.59925	-0.63145
D001585	benzoyl peroxide	1	36	3617	68917	0.529268	0.0725428	3.8615	-0.627515
Z999	unspecified ingredient	19	417	3599	68536	0.86767	0.547196	1.37583	-0.603487
D017257	ramipril	23	498	3595	68455	0.879437	0.5782	1.33762	-0.600453
D002437	cefazolin	1	35	3617	68918	0.544397	0.0745594	3.97493	-0.599486
D016190	carboplatin	1	35	3617	68918	0.544397	0.0745594	3.97493	-0.599486
D017328	fosinopril	1	35	3617	68918	0.544397	0.0745594	3.97493	-0.599486
C062765	dorzolamide	1	35	3617	68918	0.544397	0.0745594	3.97493	-0.599486
C046649	ropinirole	15	334	3603	68619	0.855313	0.509319	1.43635	-0.590913
D010431	pentoxifylline	1	34	3617	68919	0.560417	0.0766911	4.09523	-0.570661
D001629	bezafibrate	1	34	3617	68919	0.560417	0.0766911	4.09523	-0.570661
D008525	medroxyprogesterone	1	34	3617	68919	0.560417	0.0766911	4.09523	-0.570661
C070669	lithium citrate	1	34	3617	68919	0.560417	0.0766911	4.09523	-0.570661
D002230	carbidopa	9	207	3609	68746	0.828195	0.424548	1.61562	-0.552917
C121345	desloratadine	3	79	3615	68874	0.723504	0.228316	2.2927	-0.549995
C020960	brotizolam	15	330	3603	68623	0.865731	0.515453	1.45404	-0.544997
D001414	bacitracin	1	33	3617	68920	0.577408	0.0789483	4.22302	-0.540993
D000077340	fluvastatin	1	33	3617	68920	0.577408	0.0789483	4.22302	-0.540993
D008148	lovastatin	9	206	3609	68747	0.832228	0.426586	1.62359	-0.538616
D017292	doxazosin	6	143	3612	68810	0.799317	0.352938	1.81026	-0.537069
D011736	pyridoxine	1	32	3617	68921	0.595461	0.0813422	4.35903	-0.510433
D000077550	ivabradine	1	32	3617	68921	0.595461	0.0813422	4.35903	-0.510433
D019259	lamivudine	2	55	3616	68898	0.69286	0.168937	2.84161	-0.509585
D003894	desmopressin	3	77	3615	68876	0.742318	0.234125	2.3536	-0.506129
D004656	enalapril	12	265	3606	68688	0.862562	0.483218	1.53971	-0.500106
D000086	acetazolamide	2	54	3616	68899	0.705701	0.17199	2.8956	-0.483925
D019290	megestrol acetate	1	31	3617	68922	0.614678	0.0838858	4.50409	-0.478925
C007734	flunisolide	1	31	3617	68922	0.614678	0.0838858	4.50409	-0.478925
D014223	triamterene	10	221	3608	68732	0.861986	0.456999	1.62587	-0.458732
D000584	amiloride	1	30	3617	68923	0.635176	0.0865934	4.65912	-0.446409
D030024	Curcuma	1	30	3617	68923	0.635176	0.0865934	4.65912	-0.446409
D061265	biphasic insulin	2	52	3616	68901	0.732865	0.178437	3.00998	-0.431192
C031242	trimeprazine	13	279	3605	68674	0.887618	0.508471	1.54948	-0.419394
D019587	dietary supplement	3	73	3615	68880	0.783039	0.246675	2.48565	-0.414994
C052035	trandolapril	1	29	3617	68924	0.657089	0.0894815	4.82519	-0.41282
D001712	biperiden	50	1011	3568	67942	0.941743	0.707535	1.25348	-0.411424
D005913	glipizide	16	337	3602	68616	0.904423	0.547128	1.49505	-0.391745
D005438	fludrocortisone	1	28	3617	68925	0.680566	0.0925688	5.00352	-0.378084
C120662	calcium acetate	1	28	3617	68925	0.680566	0.0925688	5.00352	-0.378084
D008528	mefenamic acid	1	28	3617	68925	0.680566	0.0925688	5.00352	-0.378084
D006024	glycopyrrolate	1	28	3617	68925	0.680566	0.0925688	5.00352	-0.378084
D014191	tranylcypromine	2	50	3616	68903	0.762201	0.185386	3.13374	-0.376459
D020911	ketorolac tromethamine	6	132	3612	68821	0.866065	0.381888	1.96411	-0.344195
D012969	sodium fluoride	1	27	3617	68926	0.705782	0.0958765	5.19553	-0.342121
D014222	triamcinolone acetonide	7	151	3611	68802	0.883272	0.413686	1.8859	-0.320725
D016567	nizatidine	1	26	3617	68927	0.732938	0.0994291	5.40283	-0.304843
C040738	cefuroxime axetil	1	26	3617	68927	0.732938	0.0994291	5.40283	-0.304843
D016316	guanfacine	19	388	3599	68565	0.932916	0.587904	1.4804	-0.294754
D000077265	donepezil	15	308	3603	68645	0.927866	0.552006	1.55965	-0.28256
D013752	tetracycline	1	25	3617	68928	0.762267	0.103255	5.62734	-0.26615
C031049	teprenone	1	25	3617	68928	0.762267	0.103255	5.62734	-0.26615
D009355	neomycin	1	25	3617	68928	0.762267	0.103255	5.62734	-0.26615
D000077597	vildagliptin	1	25	3617	68928	0.762267	0.103255	5.62734	-0.26615
D000077432	tapentadol	4	87	3614	68866	0.876108	0.32139	2.38827	-0.25851
D010076	oxazepam	27	541	3591	68412	0.950787	0.645055	1.40142	-0.254956
D000077430	nabumetone	6	127	3612	68826	0.900228	0.396674	2.04301	-0.251376
D002752	chlorthalidone	2	45	3616	68908	0.846952	0.205379	3.4927	-0.2298
D008278	magnesium sulfate	1	24	3617	68929	0.79404	0.107387	5.87129	-0.225931
D011222	prazepam	8	165	3610	68788	0.923871	0.454055	1.87981	-0.218479
D007980	levodopa	12	243	3606	68710	0.940956	0.526538	1.68154	-0.205459
D022242	pneumococcal vaccine	1	23	3617	68930	0.828575	0.111863	6.13731	-0.184063
D008713	methimazole	1	23	3617	68930	0.828575	0.111863	6.13731	-0.184063
C021322	prednisolone succinate	1	23	3617	68930	0.828575	0.111863	6.13731	-0.184063
C013322	tropatepine	13	260	3605	68693	0.952746	0.545287	1.66467	-0.17002
C047508	rotigotine	2	43	3616	68910	0.886371	0.214637	3.66038	-0.166702
C007084	clindamycin phosphate	5	102	3613	68851	0.93414	0.380406	2.29391	-0.148635
D017367	selective serotonin reuptake inhibitor	1	22	3617	68931	0.86625	0.116728	6.42854	-0.140406
D001507	beclomethasone	9	179	3609	68774	0.958135	0.490094	1.87316	-0.125034
D000935	antifungal agent	2	41	3616	68912	0.929635	0.224768	3.84495	-0.100729
D064750	rabeprazole	11	216	3607	68737	0.970473	0.529025	1.78029	-0.0968195
D064412	levosalbutamol	6	119	3612	68834	0.960859	0.422866	2.18332	-0.0953474
D006879	hydroxocobalamin	1	21	3617	68932	0.907513	0.122035	6.74874	-0.0948025
C005096	mebeverine	1	21	3617	68932	0.907513	0.122035	6.74874	-0.0948025
D013962	desiccated thyroid extract	4	80	3614	68873	0.952864	0.348875	2.60251	-0.094187
D000069580	bimatoprost	2	40	3616	68913	0.95289	0.230201	3.94438	-0.066581
C005522	cloxazolam	2	40	3616	68913	0.95289	0.230201	3.94438	-0.066581
D007004	hypoglycemic agent	1	20	3617	68933	0.952903	0.127847	7.10244	-0.047073
D003533	cyproheptadine	2	39	3616	68914	0.977337	0.235902	4.04909	-0.0316094
D008788	metolazone	2	39	3616	68914	0.977337	0.235902	4.04909	-0.0316094
D002331	carnitine	1	19	3617	68934	1.00307	0.134239	7.49519	0.00298754
D004087	dihydroergotamine	2	38	3616	68915	1.00307	0.241893	4.15949	0.00422562
D000068898	raltegravir	2	37	3616	68916	1.0302	0.248196	4.27608	0.0409675
D001971	bromocriptine	2	37	3616	68916	1.0302	0.248196	4.27608	0.0409675
D000077205	pioglitazone	16	300	3602	68653	1.01652	0.61408	1.68269	0.0637056
D001545	benserazide	2	36	3616	68917	1.05883	0.254836	4.39937	0.0786624
D000078330	oxcarbazepine	49	922	3569	68031	1.01304	0.758543	1.35292	0.0877545
D010634	phenobarbital	6	110	3612	68843	1.03961	0.456789	2.36606	0.0925827
C040972	saw palmetto extract	1	17	3617	68936	1.12111	0.149153	8.42683	0.111084
D005990	glycerol	1	17	3617	68936	1.12111	0.149153	8.42683	0.111084
D002077	butorphanol	1	17	3617	68936	1.12111	0.149153	8.42683	0.111084
C047638	alfuzosin	4	72	3614	68881	1.05886	0.386657	2.89969	0.111275
D005938	glucocorticoid	3	53	3615	68900	1.07884	0.336961	3.45409	0.127814
D000069056	lurasidone	34	631	3584	68322	1.02717	0.726223	1.45283	0.151546
D000661	amphetamine	89	1666	3529	67287	1.01858	0.820781	1.26404	0.167108
C106783	naratriptan	1	16	3617	68937	1.1912	0.157924	8.98501	0.169712
D006851	hydrochloric acid	1	16	3617	68937	1.1912	0.157924	8.98501	0.169712
C072379	repaglinide	3	51	3615	68902	1.12118	0.349758	3.59403	0.192451
D014635	valproic acid	254	4777	3364	64176	1.01437	0.889925	1.15621	0.213618
D019357	potassium citrate	5	86	3613	68867	1.10819	0.449531	2.73193	0.223156
C571886	insulin degludec	1	15	3617	68938	1.27063	0.16779	9.62215	0.231875
D002220	carbamazepine	55	1013	3563	67940	1.03529	0.7876	1.36088	0.248603
C030397	isosorbide mononitrate	7	121	3611	68832	1.10275	0.514341	2.36428	0.251347
C102817	voglibose	2	31	3616	68922	1.2297	0.29418	5.14022	0.283336
D013629	tamoxifen	3	48	3615	68905	1.1913	0.370885	3.82654	0.294019
D007372	interferon	1	14	3617	68939	1.36141	0.178968	10.3562	0.298018
C035276	eicosapentaenoic acid ethyl ester	1	14	3617	68939	1.36141	0.178968	10.3562	0.298018
D010837	vitamin K1	1	14	3617	68939	1.36141	0.178968	10.3562	0.298018
D053626	atovaquone	1	14	3617	68939	1.36141	0.178968	10.3562	0.298018
D000078308	tiagabine	5	82	3613	68871	1.16232	0.470918	2.86882	0.326307
D000077734	gatifloxacin	1	13	3617	68940	1.46615	0.191739	11.2111	0.368673
C009118	pirbuterol	1	13	3617	68940	1.46615	0.191739	11.2111	0.368673
C054097	lithium sulfate	2	29	3616	68924	1.31454	0.313541	5.5113	0.373983
D005473	fluoxetine	189	3501	3429	65452	1.03045	0.886611	1.19761	0.391001
D000077339	leflunomide	6	96	3612	68857	1.19146	0.521895	2.72006	0.415951
D008879	midodrine	5	78	3613	68875	1.22199	0.494439	3.02013	0.434286
C488804	lithium acetate	3	44	3615	68909	1.29968	0.403367	4.18767	0.439093
D000280	inhalation administration	1	12	3617	68941	1.58836	0.206469	12.2192	0.444488
D003891	desipramine	4	60	3614	68893	1.27085	0.461625	3.49866	0.463903
C110422	magnesium citrate	2	27	3616	68926	1.41196	0.335626	5.93999	0.470618
C006820	bromperidol	3	43	3615	68910	1.32992	0.412396	4.28883	0.477275
D007548	isosorbide dinitrate	3	42	3615	68911	1.36161	0.421838	4.395	0.516288
D003042	cocaine	6	92	3612	68861	1.24334	0.544044	2.84148	0.516484
C105050	tegaserod	2	26	3616	68927	1.46628	0.347877	6.18029	0.521432
C405603	omega-3-triglyceride	8	126	3610	68827	1.21052	0.591934	2.47553	0.523413
D012701	serotonin	1	11	3617	68942	1.73278	0.223644	13.4254	0.526252
D013409	sulfacetamide	1	11	3617	68942	1.73278	0.223644	13.4254	0.526252
D008656	mestranol	1	11	3617	68942	1.73278	0.223644	13.4254	0.526252
D005436	floxacillin	1	11	3617	68942	1.73278	0.223644	13.4254	0.526252
C062735	zafirlukast	2	25	3616	68928	1.52496	0.361056	6.4408	0.574067
C121414	dai-kenchu-to	2	25	3616	68928	1.52496	0.361056	6.4408	0.574067
C066304	sertindole	2	25	3616	68928	1.52496	0.361056	6.4408	0.574067
D014284	triiodothyronine	13	210	3605	68743	1.18045	0.673488	2.06902	0.579412
D004221	disulfiram	4	56	3614	68897	1.36171	0.493512	3.75725	0.596219
C437965	olmesartan	4	56	3614	68897	1.36171	0.493512	3.75725	0.596219
D000547	amantadine	11	174	3607	68779	1.20546	0.654808	2.21918	0.600139
D001566	ethyl aminobenzoate	1	10	3617	68943	1.90608	0.243927	14.8944	0.61495
D020682	cefixime	1	10	3617	68943	1.90608	0.243927	14.8944	0.61495
C100146	trimethobenzamide	1	10	3617	68943	1.90608	0.243927	14.8944	0.61495
C451734	etravirine	1	10	3617	68943	1.90608	0.243927	14.8944	0.61495
D007618	karaya gum	1	10	3617	68943	1.90608	0.243927	14.8944	0.61495
D024841	fluoroquinolone	1	10	3617	68943	1.90608	0.243927	14.8944	0.61495
D045422	continuous positive airway pressure	1	10	3617	68943	1.90608	0.243927	14.8944	0.61495
D000638	amiodarone	6	88	3612	68865	1.29993	0.568154	2.97422	0.621171
D013467	sulindac	2	24	3616	68929	1.58852	0.375271	6.72418	0.628655
D000077154	rosiglitazone	11	172	3607	68781	1.21951	0.662302	2.24552	0.637142
C051752	nefazodone	7	104	3611	68849	1.28332	0.596536	2.76079	0.638224
D017258	medroxyprogesterone acetate	3	39	3615	68914	1.46641	0.452946	4.7475	0.638682
D011112	polymyxin B	2	23	3616	68930	1.65761	0.39065	7.03357	0.685342
D020108	nicorandil	2	23	3616	68930	1.65761	0.39065	7.03357	0.685342
C056516	exemestane	2	23	3616	68930	1.65761	0.39065	7.03357	0.685342
D011324	primidone	7	102	3611	68851	1.30852	0.607963	2.81634	0.687556
C065533	perospirone	7	102	3611	68851	1.30852	0.607963	2.81634	0.687556
D004917	erythromycin	4	53	3614	68900	1.43885	0.520474	3.97769	0.70131
D011206	povidone-iodine	1	9	3617	68944	2.1179	0.268242	16.7219	0.711823
D009530	nicergoline	1	9	3617	68944	2.1179	0.268242	16.7219	0.711823
Z019	hemorrhoid preparation	1	9	3617	68944	2.1179	0.268242	16.7219	0.711823
D004281	docosahexaenoic acid	1	9	3617	68944	2.1179	0.268242	16.7219	0.711823
C014182	salsalate	1	9	3617	68944	2.1179	0.268242	16.7219	0.711823
D000929	tricyclic antidepressant	1	9	3617	68944	2.1179	0.268242	16.7219	0.711823
D010869	pindolol	1	9	3617	68944	2.1179	0.268242	16.7219	0.711823
D054709	lecithin	1	9	3617	68944	2.1179	0.268242	16.7219	0.711823
D020123	sirolimus	1	9	3617	68944	2.1179	0.268242	16.7219	0.711823
D000077557	ibandronic acid	3	37	3615	68916	1.54572	0.476364	5.01561	0.725162
D000077555	methylprednisolone acetate	2	22	3616	68931	1.73298	0.407343	7.3727	0.744291
D000068882	paliperidone	59	1017	3559	67936	1.1074	0.849922	1.44287	0.755576
D005475	flupenthixol	14	216	3604	68737	1.23618	0.719243	2.12464	0.767319
C116926	rofecoxib	5	66	3613	68887	1.44443	0.581562	3.58752	0.792213
D005737	garlic	2	21	3616	68932	1.81553	0.425524	7.74608	0.805687
D003708	nordazepam	2	21	3616	68932	1.81553	0.425524	7.74608	0.805687
D000077268	pamidronate	1	8	3617	68945	2.38267	0.297917	19.0561	0.818462
D019782	riluzole	1	8	3617	68945	2.38267	0.297917	19.0561	0.818462
D002996	clomiphene	1	8	3617	68945	2.38267	0.297917	19.0561	0.818462
D000078306	clobazam	7	96	3611	68857	1.39042	0.645026	2.99721	0.84111
C022172	zotepine	8	112	3610	68841	1.36211	0.664293	2.79296	0.843525
D005476	fluphenazine	15	228	3603	68725	1.25489	0.743435	2.11822	0.850045
D002927	cimetidine	4	49	3614	68904	1.5564	0.561361	4.31517	0.850247
D002710	chlorhexidine	4	48	3614	68905	1.58884	0.572606	4.40866	0.889207
C044610	etizolam	14	208	3604	68745	1.28387	0.746522	2.208	0.903272
D013806	theophylline	5	62	3613	68891	1.5377	0.617843	3.82708	0.924938
D018723	bethanechol	2	19	3616	68934	2.0067	0.467226	8.61859	0.936661
C059240	cevimeline	2	19	3616	68934	2.0067	0.467226	8.61859	0.936661
C534611	albiglutide	1	7	3617	68946	2.72309	0.334932	22.1395	0.936949
C038637	balsalazide	1	7	3617	68946	2.72309	0.334932	22.1395	0.936949
C515050	zopiclone	58	964	3560	67989	1.14905	0.879689	1.50089	1.01944
D000069445	atomoxetine	35	555	3583	68398	1.20385	0.854096	1.69682	1.05941
D009544	niflumic acid	1	6	3617	68947	3.17699	0.382368	26.3967	1.07005
C004858	diphenidol	1	6	3617	68947	3.17699	0.382368	26.3967	1.07005
D004061	diflunisal	1	6	3617	68947	3.17699	0.382368	26.3967	1.07005
C009927	estropipate	1	6	3617	68947	3.17699	0.382368	26.3967	1.07005
D010395	penfluridol	1	6	3617	68947	3.17699	0.382368	26.3967	1.07005
D006919	hydroxyzine	69	1145	3549	67808	1.15138	0.900924	1.47146	1.12633
D014801	vitamin A	4	42	3614	68911	1.81598	0.650818	5.06714	1.13958
D009067	mouthwash	2	16	3616	68937	2.38305	0.547717	10.3684	1.15754
C108128	frovatriptan	2	16	3616	68937	2.38305	0.547717	10.3684	1.15754
C007288	dexpanthenol	2	16	3616	68937	2.38305	0.547717	10.3684	1.15754
C019476	mecobalamin	3	28	3615	68925	2.04283	0.620754	6.7227	1.17541
D001964	bromhexine	1	5	3617	68948	3.81244	0.445275	32.6421	1.22152
C063533	dofetilide	1	5	3617	68948	3.81244	0.445275	32.6421	1.22152
D026023	permethrin	1	5	3617	68948	3.81244	0.445275	32.6421	1.22152
D013654	taurine	1	5	3617	68948	3.81244	0.445275	32.6421	1.22152
D036142	Mentha piperita	1	5	3617	68948	3.81244	0.445275	32.6421	1.22152
D003474	curcumin	1	5	3617	68948	3.81244	0.445275	32.6421	1.22152
D000078305	zonisamide	14	190	3604	68763	1.40587	0.816143	2.42171	1.22776
C041075	rilmazafone	4	40	3614	68913	1.90683	0.681859	5.33251	1.23016
D012822	silicon dioxide	2	15	3616	68938	2.54196	0.581074	11.12	1.23901
D020799	pancrelipase	2	15	3616	68938	2.54196	0.581074	11.12	1.23901
D008803	mianserin	11	140	3607	68813	1.49896	0.810679	2.77159	1.29073
C406224	valdecoxib	3	26	3615	68927	2.20003	0.665574	7.27213	1.2926
D008774	methylphenidate	95	1580	3523	67373	1.14985	0.932232	1.41826	1.30443
C000591922	brexpiprazole	40	615	3578	68338	1.24224	0.900626	1.71344	1.32208
D007190	indapamide	6	65	3612	68888	1.76049	0.762343	4.06553	1.32452
D008747	methylcellulose	2	14	3616	68939	2.72357	0.61875	11.9884	1.32511
D010423	pentazocine	2	14	3616	68939	2.72357	0.61875	11.9884	1.32511
D018926	anti-allergic agent	1	4	3617	68949	4.76562	0.532499	42.6501	1.39642
D009278	naphazoline	1	4	3617	68949	4.76562	0.532499	42.6501	1.39642
D020939	ginger	1	4	3617	68949	4.76562	0.532499	42.6501	1.39642
D011413	propantheline	1	4	3617	68949	4.76562	0.532499	42.6501	1.39642
D020117	cisapride	1	4	3617	68949	4.76562	0.532499	42.6501	1.39642
D003620	dantrolene	3	24	3615	68929	2.38344	0.717364	7.91896	1.41778
D003009	clorazepate dipotassium	23	320	3595	68633	1.37218	0.897587	2.09772	1.46107
D007336	isophane insulin	4	35	3614	68918	2.1794	0.774159	6.13539	1.47526
D006220	haloperidol	142	2386	3476	66567	1.13972	0.958943	1.35457	1.48422
D008694	methamphetamine	6	59	3612	68894	1.93969	0.836938	4.49544	1.54492
D005839	gentamicin	3	22	3615	68931	2.60019	0.777885	8.69149	1.55204
D005978	glutathione	1	3	3617	68950	6.35425	0.660779	61.1044	1.60121
D009892	opium	1	3	3617	68950	6.35425	0.660779	61.1044	1.60121
D017275	isradipine	1	3	3617	68950	6.35425	0.660779	61.1044	1.60121
D013256	steroid	2	11	3616	68942	3.46651	0.768061	15.6455	1.6168
D006918	hydroxyurea	3	21	3615	68932	2.72405	0.812141	9.13688	1.623
D000077582	sultopride	44	647	3574	68306	1.29973	0.955946	1.76714	1.67255
D002216	captopril	5	43	3613	68910	2.21777	0.877918	5.60245	1.68462
D007213	indomethacin	7	68	3611	68885	1.96375	0.901343	4.27841	1.69857
C030848	eperisone	2	10	3616	68943	3.81322	0.835183	17.4101	1.72754
D009966	orphenadrine	7	66	3611	68887	2.02332	0.927664	4.41303	1.77128
D013469	sulpiride	12	134	3606	68819	1.70907	0.945922	3.0879	1.77579
C000449	clocapramine	1	2	3617	68951	9.53152	0.864046	105.145	1.8407
D015016	yohimbine	1	2	3617	68951	9.53152	0.864046	105.145	1.8407
C084593	sulthiame	1	2	3617	68951	9.53152	0.864046	105.145	1.8407
D013881	thioridazine	7	64	3611	68889	2.08661	0.955567	4.55638	1.84594
C026280	tropine benzylate	2	9	3616	68944	4.23697	0.915103	19.6174	1.84654
D001533	belladonna alkaloid	3	18	3615	68935	3.17819	0.935738	10.7946	1.85353
D000077266	moxifloxacin	6	51	3612	68902	2.24422	0.962491	5.23279	1.87149
D000077152	olanzapine	288	4919	3330	64034	1.12585	0.994727	1.27427	1.87632
D003000	clonidine	57	840	3561	68113	1.29794	0.990443	1.7009	1.89038
C533287	cariprazine	5	38	3613	68915	2.50976	0.987245	6.38027	1.93303
D064699	dexmethylphenidate	13	140	3605	68813	1.77248	1.00311	3.13193	1.9707
C069207	calcium ascorbate	2	8	3616	68945	4.76666	1.01184	22.4552	1.97488
C052018	cefprozil	2	8	3616	68945	4.76666	1.01184	22.4552	1.97488
D015736	felodipine	5	37	3613	68916	2.57763	1.01246	6.5624	1.98597
D016651	lithium carbonate	144	2316	3474	66637	1.19264	1.00442	1.41613	2.01037
D010464	perazine	5	36	3613	68917	2.64927	1.039	6.7552	2.0401
D014667	vasopressin	1	1	3617	68952	19.0633	1.19209	304.852	2.08423
C010846	alverine	1	1	3617	68952	19.0633	1.19209	304.852	2.08423
D003023	cloxacillin	1	1	3617	68952	19.0633	1.19209	304.852	2.08423
D001729	bismuth	1	1	3617	68952	19.0633	1.19209	304.852	2.08423
D004400	dyphylline	1	1	3617	68952	19.0633	1.19209	304.852	2.08423
C040282	cloperastine	1	1	3617	68952	19.0633	1.19209	304.852	2.08423
C037815	terconazole	1	1	3617	68952	19.0633	1.19209	304.852	2.08423
D027622	Crocus	1	1	3617	68952	19.0633	1.19209	304.852	2.08423
D005480	flurbiprofen	2	7	3616	68946	5.44769	1.13127	26.2337	2.1138
D002433	cefaclor	2	7	3616	68946	5.44769	1.13127	26.2337	2.1138
D010868	pimozide	7	55	3611	68898	2.42837	1.10513	5.33598	2.20888
C033214	Smectite	2	6	3616	68947	6.35573	1.28232	31.5017	2.2645
D004294	domperidone	10	89	3608	68864	2.14455	1.11446	4.12673	2.28451
C015568	urapidil	3	13	3615	68940	4.40089	1.25352	15.4508	2.31265
D004308	dothiepin	3	11	3615	68942	5.20121	1.45038	18.652	2.53067
D002746	chlorpromazine	67	923	3551	68030	1.39067	1.08275	1.78614	2.58265
D015032	zinc	10	77	3608	68876	2.47919	1.28179	4.79517	2.69762
C063638	lobucavir	2	3	3616	68950	12.712	2.12338	76.103	2.78474
D007099	imipramine	17	153	3601	68800	2.12287	1.28475	3.50773	2.93791
D008787	metoclopramide	33	369	3585	68584	1.71089	1.19639	2.44663	2.94252
C012582	tofisopam	2	2	3616	68951	19.0683	2.68517	135.411	2.9476
C055139	pemirolast	2	1	3616	68952	38.1372	3.45719	420.701	2.97273
D008152	loxapine	42	473	3576	68480	1.70041	1.23801	2.33552	3.27861
D024502	alpha-tocopherol	25	224	3593	68729	2.13489	1.41024	3.2319	3.58488
D018020	lithium compound	124	1660	3494	67293	1.43867	1.19495	1.73209	3.84076
D000928	antidepressant	21	141	3597	68812	2.84921	1.79924	4.51189	4.46444
D003006	clopenthixol	34	286	3584	68667	2.27768	1.59364	3.25534	4.51754
D013888	thiothixene	24	169	3594	68784	2.7179	1.77003	4.17336	4.5696
D063325	tiapride	14	68	3604	68885	3.93513	2.21164	7.00169	4.65993
D014268	trifluoperazine	25	169	3593	68784	2.83194	1.85824	4.31584	4.84246
D001590	benztropine	103	1191	3515	67762	1.66719	1.35935	2.04476	4.90766
C000603978	valbenazine	17	85	3601	68868	3.82494	2.26987	6.44536	5.03896
D014282	trihexyphenidyl	50	448	3568	68505	2.14284	1.59673	2.87573	5.07783
D010546	perphenazine	37	286	3581	68667	2.48073	1.75853	3.49953	5.1755
C482793	brivaracetam	7	2	3611	68951	66.8315	13.8782	321.831	5.23984
D018967	risperidone	379	5351	3239	63602	1.3908	1.24592	1.55252	5.8777
C011825	fluphenazine decanoate	18	73	3600	68880	4.71781	2.81359	7.9108	5.88262
D013747	tetrabenazine	18	67	3600	68886	5.14075	3.05193	8.65919	6.15413
C522667	asenapine	47	329	3571	68624	2.74529	2.0186	3.73358	6.4374
C081732	iloperidone	19	58	3599	68895	6.27092	3.73125	10.5392	6.93096
D008914	minoxidil	18	27	3600	68926	12.7641	7.02366	23.1961	8.35592
D000069348	quetiapine	528	6842	3090	62111	1.55118	1.40973	1.70681	8.99923
C092292	ziprasidone	179	1660	3439	67293	2.11	1.8017	2.47105	9.26535

## Sheet: Metoclopramide
MeSH_ID	Drug_B	a1	b1	c1	d1	ROR	ROR_lower	ROR_upper	Zscore
D000082	acetaminophen	402	14279	17450	30133	0.0486156	0.0439513	0.0537748	-58.7609
D009853	omeprazole	235	7534	17617	36878	0.0652947	0.0572736	0.074439	-40.8067
D001241	aspirin	210	6992	17642	37420	0.063705	0.0554695	0.0731634	-38.9858
D000077402	pantoprazole	185	7124	17667	37288	0.0548093	0.0473139	0.063492	-38.7042
D005665	furosemide	174	6872	17678	37540	0.0537684	0.0462088	0.0625647	-37.8128
D017294	ondansetron	109	8339	17743	36073	0.0265747	0.0219803	0.0321293	-37.4611
D010098	oxycodone	145	5631	17707	38781	0.0563971	0.0477801	0.066568	-33.9893
D064098	esomeprazole	185	4591	17667	39821	0.0908267	0.0783286	0.105319	-31.7592
Z001	multivitamin	128	4754	17724	39658	0.0602448	0.0504997	0.0718705	-31.2062
D013974	thyroxine	100	4530	17752	39882	0.0495943	0.0406474	0.0605103	-29.595
D000420	salbutamol	170	3917	17682	40495	0.0993952	0.0851605	0.116009	-29.2753
D009020	morphine	79	4891	17773	39521	0.0359167	0.0287376	0.0448892	-29.2386
D014147	tramadol	140	4000	17712	40412	0.0798566	0.0674095	0.0946021	-29.2359
D008140	lorazepam	152	3945	17700	40467	0.0880895	0.0748423	0.103682	-29.2177
D017311	amlodipine	132	4029	17720	40383	0.074664	0.0627233	0.088878	-29.1838
D008790	metoprolol	150	3780	17702	40632	0.0910847	0.0772974	0.107331	-28.6121
D064747	lansoprazole	174	3697	17678	40715	0.108398	0.0930135	0.126327	-28.452
D011899	ranitidine	130	3715	17722	40697	0.0803589	0.0674058	0.0958013	-28.1139
D003907	dexamethasone	42	6565	17810	37847	0.0135951	0.0100321	0.0184236	-27.7181
D011241	prednisone	105	3606	17747	40806	0.0669519	0.0550991	0.0813543	-27.1988
D002762	cholecalciferol	87	3769	17765	40643	0.0528097	0.0426667	0.0653639	-27.0283
D014295	trimethoprim	103	3401	17749	41011	0.0699773	0.0574752	0.0851988	-26.4855
D000077206	gabapentin	191	3217	17661	41195	0.138488	0.119552	0.160423	-26.3541
D011189	potassium chloride	79	3581	17773	40831	0.0506818	0.0405257	0.0633831	-26.1372
D013420	sulfamethoxazole	101	3301	17751	41111	0.0708616	0.058088	0.0864441	-26.1015
D000069059	atorvastatin	122	3187	17730	41225	0.0890081	0.0742218	0.10674	-26.0985
D019821	simvastatin	139	3147	17713	41265	0.102898	0.0867433	0.122062	-26.0973
D005283	fentanyl	57	3879	17795	40533	0.0334708	0.0257535	0.0435006	-25.4034
D008687	metformin	103	3031	17749	41381	0.0792279	0.0650506	0.0964952	-25.2045
D006853	hydrocodone	258	3072	17594	41340	0.197335	0.17358	0.224341	-24.7987
D006852	hydrochlorothiazide	155	2800	17697	41612	0.130165	0.110622	0.15316	-24.5652
D015283	citalopram	172	2774	17680	41638	0.146026	0.125057	0.170511	-24.3268
D000077334	zolpidem	143	2609	17709	41803	0.129382	0.109237	0.153243	-23.6819
D017706	lisinopril	158	2541	17694	41871	0.147143	0.125179	0.172961	-23.2339
D000525	alprazolam	153	2478	17699	41934	0.146288	0.124133	0.172396	-22.942
Z023	colonoscopy preparation	65	2582	17787	41830	0.0592028	0.0462562	0.075773	-22.4518
D000068298	fluticasone	129	2345	17723	42067	0.130572	0.109269	0.15603	-22.4021
D000493	allopurinol	44	3069	17808	41343	0.0332845	0.0247044	0.0448446	-22.3717
D004143	dioctyl sulfosuccinic acid	79	2320	17773	42092	0.0806451	0.0644013	0.100986	-21.9393
D005492	folic acid	45	2768	17807	41644	0.0380197	0.0283049	0.0510686	-21.7188
D011398	promethazine	198	2359	17654	42053	0.199936	0.172762	0.231384	-21.5986
D000069583	pregabalin	84	2184	17768	42228	0.0914089	0.0734579	0.113747	-21.4477
D007052	ibuprofen	95	2144	17757	42268	0.105473	0.0858163	0.129632	-21.3757
D004155	diphenhydramine	112	2110	17740	42302	0.126574	0.104581	0.153191	-21.2258
D017984	enoxaparin	39	2743	17813	41669	0.0332594	0.0242345	0.0456452	-21.0724
D015725	fluconazole	80	2112	17772	42300	0.0901571	0.0720688	0.112785	-21.0606
D061386	human insulin	84	2077	17768	42335	0.0963616	0.0774219	0.119934	-20.9549
D002939	ciprofloxacin	134	2087	17718	42325	0.153379	0.128684	0.182812	-20.9328
D000658	amoxicillin	155	2089	17697	42323	0.177448	0.150591	0.209094	-20.6511
D015738	famotidine	68	2059	17784	42353	0.0786516	0.0617328	0.100207	-20.576
D000212	acyclovir	36	2541	17816	41871	0.0332967	0.0239512	0.0462887	-20.242
D014859	warfarin	73	1943	17779	42469	0.0897459	0.0709984	0.113444	-20.1648
D000081226	sennoside	33	2635	17819	41777	0.0293621	0.0208204	0.041408	-20.1152
D011346	prochlorperazine	61	1931	17791	42481	0.0754296	0.0584233	0.0973863	-19.8279
D064704	levofloxacin	120	1875	17732	42537	0.153529	0.127549	0.1848	-19.8112
D003975	diazepam	99	1844	17753	42568	0.128732	0.105085	0.1577	-19.7969
D007792	lactulose	47	2056	17805	42356	0.0543811	0.0407046	0.0726527	-19.7015
D000077144	clopidogrel	82	1797	17770	42615	0.109431	0.0876433	0.136635	-19.5317
D000639	amitriptyline	102	1799	17750	42613	0.136117	0.111414	0.166297	-19.518
D003061	codeine	76	1718	17776	42694	0.106249	0.0843833	0.13378	-19.0714
D009241	ipratropium	63	1748	17789	42664	0.0864389	0.0671872	0.111207	-19.0458
D000069036	insulin glargine	63	1646	17789	42766	0.0920148	0.071502	0.118413	-18.5397
D008012	lidocaine	63	1563	17789	42849	0.0970891	0.0754266	0.124973	-18.105
D008139	loperamide	23	2405	17829	42007	0.0225324	0.0149385	0.0339866	-18.0868
D004091	hydromorphone	34	1846	17818	42566	0.0439998	0.0313281	0.061797	-18.024
D008795	metronidazole	90	1527	17762	42885	0.142304	0.114967	0.176141	-17.9147
D002998	clonazepam	127	1610	17725	42802	0.190483	0.158866	0.228391	-17.9069
D013148	spironolactone	34	1791	17818	42621	0.0454096	0.0323289	0.063783	-17.8371
D020280	sertraline	124	1549	17728	42863	0.19355	0.16106	0.232594	-17.5162
D000068299	salmeterol	77	1447	17775	42965	0.128626	0.102208	0.161871	-17.4849
D004008	diclofenac	46	1506	17806	42906	0.0736011	0.0548594	0.0987456	-17.4007
D011239	prednisolone	16	2740	17836	41672	0.0136432	0.00834364	0.0223088	-17.1172
D001262	atenolol	86	1380	17766	43032	0.150946	0.121314	0.187815	-16.9583
D005996	nitroglycerin	97	1392	17755	43020	0.168843	0.137332	0.207583	-16.878
D019808	losartan	51	1369	17801	43043	0.0900793	0.068076	0.119194	-16.8455
D002119	calcium carbonate	46	1376	17806	43036	0.0807988	0.0601996	0.108447	-16.7551
D006919	hydroxyzine	65	1305	17787	43107	0.120711	0.0940382	0.15495	-16.5964
D019818	clavulanic acid	45	1351	17807	43061	0.0805472	0.0598191	0.108458	-16.5941
D017257	ramipril	26	1662	17826	42750	0.0375167	0.0254575	0.0552884	-16.5936
D000068736	duloxetine	79	1313	17773	43099	0.145905	0.11619	0.183218	-16.5665
D000069470	venlafaxine	72	1282	17780	43130	0.136236	0.107379	0.172849	-16.414
D008775	methylprednisolone	53	1279	17799	43133	0.10042	0.076253	0.132246	-16.3633
D017610	calcium compound	29	1464	17823	42948	0.047733	0.033038	0.0689643	-16.2042
D061385	insulin	55	1245	17797	43167	0.107152	0.0817462	0.140452	-16.1762
D014807	vitamin D	60	1222	17792	43190	0.11919	0.0919234	0.154544	-16.0494
D006854	hydrocortisone	25	1525	17827	42887	0.0394382	0.0265532	0.0585758	-16.0186
D009761	nystatin	46	1241	17806	43171	0.0898694	0.0669233	0.120683	-16.0185
D000078785	mirtazapine	42	1228	17810	43184	0.0829297	0.0609427	0.112849	-15.841
D000077261	carvedilol	41	1230	17811	43182	0.0808152	0.059176	0.110367	-15.8208
D000068756	valsartan	58	1173	17794	43239	0.120152	0.0922531	0.156489	-15.7186
C020748	ferrous sulfate	46	1180	17806	43232	0.0946487	0.0704632	0.127136	-15.6596
D019819	budesonide	34	1256	17818	43156	0.0655649	0.0466157	0.092217	-15.6564
Z015	calcium supplement	39	1194	17813	43218	0.0792479	0.0575796	0.10907	-15.5565
D006493	heparin	17	1792	17835	42620	0.02267	0.0140568	0.036561	-15.5291
D014196	trazodone	94	1208	17758	43204	0.189318	0.153365	0.233698	-15.4893
C093875	montelukast	65	1134	17787	43278	0.139465	0.108552	0.179182	-15.4082
D017332	cetirizine	53	1125	17799	43287	0.114574	0.0869359	0.150998	-15.3829
D004317	doxorubicin	18	1654	17834	42758	0.0260919	0.0163923	0.0415309	-15.3749
D008277	magnesium oxide	17	1718	17835	42694	0.0236875	0.0146863	0.0382057	-15.3459
D008727	methotrexate	23	1397	17829	43015	0.0397214	0.0262977	0.0599972	-15.3312
D061267	insulin aspart	35	1159	17817	43253	0.0733105	0.0523518	0.10266	-15.2103
D013693	temazepam	63	1067	17789	43345	0.143868	0.111517	0.185604	-14.9189
D004077	digoxin	31	1124	17821	43288	0.0669932	0.0468672	0.0957619	-14.8295
D000068718	rosuvastatin	46	1043	17806	43369	0.10742	0.0799135	0.144395	-14.7826
D000077409	tamsulosin	32	1075	17820	43337	0.0723923	0.0509104	0.102939	-14.6187
D017693	sodium bicarbonate	29	1089	17823	43323	0.0647303	0.0447477	0.0936364	-14.5333
D009288	naproxen	78	1038	17774	43374	0.183376	0.145585	0.230975	-14.4062
D005473	fluoxetine	99	1101	17753	43311	0.219369	0.178459	0.269656	-14.4061
D000069348	quetiapine	67	1006	17785	43406	0.162545	0.126854	0.208276	-14.3637
D004110	diltiazem	57	988	17795	43424	0.140783	0.107733	0.183971	-14.3618
D000536	aluminum hydroxide	35	1006	17817	43406	0.0847589	0.060482	0.11878	-14.3338
D003000	clonidine	62	992	17790	43420	0.152544	0.117952	0.19728	-14.3304
D013392	sucralfate	77	1014	17775	43398	0.185401	0.146963	0.233894	-14.2162
D017374	paroxetine	77	1007	17775	43405	0.18672	0.148	0.235571	-14.1529
D000069447	tiotropium	28	1023	17824	43389	0.066628	0.045754	0.0970251	-14.1253
D017336	loratadine	64	971	17788	43441	0.160966	0.124916	0.207418	-14.12
D008276	magnesium hydroxide	43	946	17809	43466	0.11094	0.0816855	0.150671	-14.0785
D001205	ascorbic acid	28	1008	17824	43404	0.0676429	0.0464475	0.0985103	-14.0437
D017035	pravastatin	39	944	17813	43468	0.100815	0.0731523	0.138938	-14.0211
D000077483	valacyclovir	16	1299	17836	43113	0.0297729	0.0181793	0.0487603	-13.9621
D003520	cyclophosphamide	9	2169	17843	42243	0.00982358	0.00510318	0.0189103	-13.8353
D000077211	zoledronic acid	17	1208	17835	43204	0.0340905	0.0211153	0.0550388	-13.8247
D001726	bisacodyl	29	956	17823	43456	0.0739621	0.0510956	0.107062	-13.8007
D014640	vancomycin	13	1452	17839	42960	0.0215611	0.0124856	0.0372333	-13.7655
D002945	cisplatin	11	1669	17841	42743	0.01579	0.00872518	0.0285752	-13.7075
D004656	enalapril	25	974	17827	43438	0.0625421	0.0420332	0.0930579	-13.6719
D006220	haloperidol	28	938	17824	43474	0.0728081	0.0499754	0.106073	-13.6463
D064750	rabeprazole	59	893	17793	43519	0.161596	0.124096	0.210427	-13.5297
D012965	sodium chloride	10	1739	17842	42673	0.0137534	0.00738503	0.0256134	-13.5109
D019386	alendronate	41	862	17811	43550	0.116299	0.0849774	0.159166	-13.4397
D061268	insulin lispro	38	845	17814	43567	0.109982	0.0794262	0.152294	-13.2924
D004294	domperidone	18	1015	17834	43397	0.0431536	0.0270689	0.0687961	-13.2086
Z999	unspecified ingredient	126	1072	17726	43340	0.287378	0.238743	0.345922	-13.1816
C004704	cyclobenzaprine	111	1017	17741	43395	0.266971	0.219299	0.325005	-13.1591
D002443	ceftriaxone	19	968	17833	43444	0.0478171	0.0303563	0.0753215	-13.1148
D000068579	celecoxib	73	879	17779	43533	0.20335	0.160062	0.258347	-13.0421
D004177	sulpyrine	8	1784	17844	42628	0.0107127	0.00534783	0.0214594	-12.798
D009543	nifedipine	32	779	17820	43633	0.100582	0.070599	0.143298	-12.7182
D017680	potassium compound	44	771	17808	43641	0.139855	0.103163	0.189597	-12.6706
D001285	atropine	39	764	17813	43648	0.125083	0.0906263	0.172641	-12.6443
D000068759	formoterol	16	945	17836	43467	0.041262	0.0251663	0.0676522	-12.6368
D011092	polyethylene glycol	14	1022	17838	43390	0.0333212	0.0196583	0.0564802	-12.6343
D000077287	levetiracetam	25	793	17827	43619	0.0771373	0.0517836	0.114904	-12.6015
D017239	paclitaxel	8	1668	17844	42744	0.0114889	0.00573469	0.0230167	-12.5987
D001418	baclofen	51	775	17801	43637	0.161317	0.121449	0.214272	-12.5963
D004921	erythropoietin	17	903	17835	43509	0.0459269	0.0284148	0.0742317	-12.5759
D016642	bupropion	88	880	17764	43532	0.245057	0.196697	0.305308	-12.5383
D010878	piperacillin	9	1399	17843	43013	0.015508	0.00805018	0.029875	-12.4548
D000078142	tazobactam	9	1349	17843	43063	0.0161015	0.00835761	0.0310207	-12.341
D000069438	ezetimibe	59	760	17793	43652	0.190455	0.146051	0.24836	-12.2441
D017963	azithromycin	113	940	17739	43472	0.294599	0.242181	0.358362	-12.2258
D000077236	topiramate	46	709	17806	43703	0.159242	0.11812	0.214679	-12.0553
D017616	magnesium compound	11	980	17841	43432	0.0273248	0.0150785	0.0495172	-11.8682
D000638	amiodarone	13	872	17839	43540	0.0363869	0.0210371	0.0629366	-11.8531
D000077152	olanzapine	30	667	17822	43745	0.1104	0.0765457	0.159226	-11.7939
D000068817	epoetin alfa	19	714	17833	43698	0.0652067	0.0413318	0.102873	-11.7368
D005395	fish oil	22	678	17830	43734	0.0795904	0.0520361	0.121735	-11.6729
D014635	valproic acid	31	652	17821	43760	0.116751	0.0813957	0.167462	-11.6698
D017298	bisoprolol	6	1637	17846	42775	0.0087852	0.00394026	0.0195875	-11.5736
D008874	midazolam	8	1170	17844	43242	0.0165698	0.00826504	0.0332193	-11.554
D011433	propranolol	39	645	17813	43767	0.148564	0.107485	0.205344	-11.5464
D008691	methadone	19	670	17833	43742	0.0695589	0.0440734	0.109782	-11.4493
D000077608	aprepitant	6	1411	17846	43001	0.0102462	0.00459445	0.0228502	-11.1943
C030397	isosorbide mononitrate	24	602	17828	43810	0.0979683	0.0651239	0.147377	-11.1504
C023754	tizanidine	34	587	17818	43825	0.142464	0.100777	0.201393	-11.0332
C093230	fexofenadine	74	690	17778	43722	0.263754	0.207397	0.335427	-10.8666
D000077239	meloxicam	36	572	17816	43840	0.15487	0.110536	0.216984	-10.8402
C515050	zopiclone	6	1183	17846	43229	0.0122857	0.00550719	0.0274076	-10.7463
D017291	clarithromycin	51	603	17801	43809	0.208148	0.156318	0.277163	-10.7427
D016572	cyclosporine	16	590	17836	43822	0.0666289	0.0405378	0.109513	-10.6839
D018170	sumatriptan	26	546	17826	43866	0.11718	0.0790354	0.173735	-10.6707
D000077405	irbesartan	18	570	17834	43842	0.0776317	0.0485425	0.124153	-10.6687
D014700	verapamil	35	553	17817	43859	0.1558	0.110665	0.219344	-10.6529
D002744	chlorpheniramine	6	1121	17846	43291	0.0129838	0.00581947	0.0289682	-10.6098
C057619	glimepiride	16	577	17836	43835	0.0681503	0.0414573	0.11203	-10.5917
C017311	ferrate	22	539	17830	43873	0.100434	0.0655509	0.15388	-10.5575
D011345	fenofibrate	35	536	17817	43876	0.160804	0.114182	0.226461	-10.4619
D019290	megestrol acetate	12	614	17840	43798	0.0479813	0.0270921	0.0849772	-10.4141
D009173	mycophenolic acid	11	641	17841	43771	0.0421019	0.0231925	0.0764287	-10.4125
D004318	doxycycline	64	620	17788	43792	0.25413	0.196355	0.328905	-10.4101
D000069287	capecitabine	5	1277	17847	43135	0.00946332	0.00393141	0.0227792	-10.3984
D008776	methylprednisolone hemisuccinate	8	786	17844	43626	0.024884	0.0123979	0.0499452	-10.3909
D000068900	sitagliptin	19	526	17833	43886	0.0888934	0.0562273	0.140537	-10.3569
D005913	glipizide	34	521	17818	43891	0.160752	0.113579	0.227519	-10.3137
D005839	gentamicin	11	620	17841	43792	0.0435488	0.0239854	0.0790688	-10.2985
D004872	ergocalciferol	13	571	17839	43841	0.0559522	0.0322805	0.0969827	-10.2742
D000068258	bevacizumab	4	1634	17848	42778	0.00586731	0.00219909	0.0156544	-10.2625
D014805	vitamin B12	17	524	17835	43888	0.0798345	0.0492359	0.129449	-10.2507
D006830	hydralazine	14	547	17838	43865	0.062938	0.0370168	0.107011	-10.2125
D000068656	mometasone furoate	55	572	17797	43840	0.236859	0.179508	0.312535	-10.1821
D009270	naloxone	11	596	17841	43816	0.0453273	0.0249598	0.0823151	-10.1634
D000077213	lamotrigine	22	492	17830	43920	0.110146	0.0718326	0.168895	-10.1146
D004958	estradiol	37	508	17815	43904	0.179497	0.128503	0.250726	-10.0732
D002981	clindamycin	55	560	17797	43852	0.242001	0.183357	0.319402	-10.0209
D002110	caffeine	41	512	17811	43900	0.197374	0.143524	0.271428	-9.98253
D006886	hydroxychloroquine	16	495	17836	43917	0.0795884	0.0483617	0.130978	-9.95771
D005905	glyburide	35	493	17817	43919	0.175	0.12415	0.246679	-9.95109
D008614	pethidine	21	476	17831	43936	0.108707	0.0701944	0.168349	-9.94415
D010672	phenytoin	26	472	17826	43940	0.135781	0.0914529	0.201594	-9.90234
D004997	ethinyl estradiol	6	843	17846	43569	0.0173764	0.0077828	0.0387958	-9.88944
D000077786	torsemide	6	801	17846	43611	0.0183052	0.00819756	0.0408755	-9.76057
D008278	magnesium sulfate	7	691	17845	43721	0.0248195	0.0117855	0.0522682	-9.72721
D000068256	darbepoetin alfa	9	580	17843	43832	0.0381187	0.019729	0.0736495	-9.72259
D010710	phosphate	8	599	17844	43813	0.0327925	0.0163202	0.0658904	-9.59941
D002220	carbamazepine	19	444	17833	43968	0.105507	0.0666381	0.167049	-9.59292
Z004	lactic acid bacteria preparation	5	877	17847	43535	0.0139073	0.0057731	0.0335026	-9.53094
D002710	chlorhexidine	9	544	17843	43868	0.0406746	0.0210449	0.078614	-9.52464
D000077408	modafinil	31	447	17821	43965	0.171092	0.118837	0.246323	-9.49524
Z024	digestive enzyme preparation	10	510	17842	43902	0.048247	0.0257965	0.0902361	-9.4899
D016559	tacrolimus	6	713	17846	43699	0.0206059	0.00922451	0.04603	-9.46737
D020911	ketorolac tromethamine	36	458	17816	43954	0.193921	0.138068	0.27237	-9.46398
D057947	parenteral nutrition solution	6	708	17846	43704	0.0207538	0.0092905	0.0463615	-9.44965
D008774	methylphenidate	14	447	17838	43965	0.0771936	0.0453341	0.131443	-9.43233
D004157	diphenoxylate	33	446	17819	43966	0.182563	0.128134	0.260112	-9.41561
D004025	dicyclomine	52	506	17800	43906	0.253488	0.190444	0.337401	-9.4069
D018967	risperidone	35	447	17817	43965	0.193212	0.136909	0.272667	-9.35412
D016190	carboplatin	3	1599	17849	42813	0.00450023	0.00144966	0.0139702	-9.34948
D002437	cefazolin	7	585	17845	43827	0.0293878	0.0139454	0.0619305	-9.27416
D001507	beclomethasone	14	429	17838	43983	0.0804654	0.0472396	0.137061	-9.27357
C501844	dimethicone	14	427	17838	43985	0.080846	0.0474612	0.137714	-9.25552
D000069603	sevelamer	15	419	17837	43993	0.0882956	0.0527386	0.147826	-9.23085
D000068677	sildenafil	14	420	17838	43992	0.0822065	0.0482531	0.140051	-9.19168
D000077205	pioglitazone	35	435	17817	43977	0.198596	0.140676	0.280362	-9.18855
Z005	amino acid preparation	5	744	17847	43668	0.0164435	0.00682287	0.0396299	-9.15287
C001671	magnesium trisilicate	9	478	17843	43934	0.0463604	0.023969	0.0896695	-9.12522
D001623	betamethasone	12	424	17840	43988	0.0697838	0.0393063	0.123893	-9.09068
C005419	oxybutynin	36	425	17816	43987	0.209135	0.148757	0.29402	-9.00283
C056507	gemcitabine	3	1311	17849	43101	0.00552576	0.00177959	0.0171578	-8.99243
D005947	glucose	5	686	17847	43726	0.0178575	0.00740773	0.0430483	-8.96654
D004966	conjugated estrogen	53	477	17799	43935	0.274266	0.206392	0.364462	-8.91788
D015742	propofol	4	827	17848	43585	0.0118114	0.00442179	0.0315505	-8.85459
D002506	cephalexin	108	669	17744	43743	0.397974	0.324532	0.488036	-8.85226
D004837	epinephrine	7	498	17845	43914	0.0345904	0.0164015	0.0729502	-8.83648
D009582	nitrofurantoin	52	467	17800	43945	0.274901	0.206303	0.366308	-8.81695
D017292	doxazosin	14	370	17838	44042	0.0934216	0.0547725	0.159343	-8.70228
D017985	dalteparin	4	752	17848	43660	0.0130118	0.00487001	0.034765	-8.65944
C004180	dexamethasone phosphate	6	516	17846	43896	0.0286013	0.0127874	0.063972	-8.65403
D002117	calcitriol	11	377	17841	44035	0.0720162	0.0395323	0.131192	-8.5974
D000077924	palonosetron	4	715	17848	43697	0.0136967	0.00512568	0.0365999	-8.55595
D000077266	moxifloxacin	46	427	17806	43985	0.266114	0.196227	0.360892	-8.51695
D008728	methotrimeprazine	13	349	17839	44063	0.0920071	0.0528763	0.160097	-8.4424
D010100	oxygen	6	461	17846	43951	0.0320537	0.014323	0.0717335	-8.37082
D013806	theophylline	15	337	17837	44075	0.109985	0.0655516	0.184536	-8.36041
D005472	fluorouracil	2	1765	17850	42647	0.00270729	0.000676465	0.0108349	-8.35516
D014223	triamterene	42	402	17810	44010	0.258173	0.187788	0.354939	-8.33787
D005047	etoposide	4	640	17848	43772	0.015328	0.00573434	0.0409723	-8.32885
D000111	acetylcysteine	5	513	17847	43899	0.0239741	0.00993438	0.0578553	-8.3003
D000068180	aripiprazole	33	369	17819	44043	0.221045	0.154751	0.315738	-8.29736
D000077723	cefepime	5	510	17847	43902	0.0241168	0.00999325	0.0582011	-8.28687
D003022	clotrimazole	25	342	17827	44070	0.180709	0.120354	0.271329	-8.25028
D000069585	filgrastim	2	1605	17850	42807	0.00298835	0.000746633	0.0119607	-8.2151
D000069057	insulin detemir	14	326	17838	44086	0.106137	0.0621457	0.181267	-8.2137
D003501	cyclizine	4	601	17848	43811	0.0163373	0.00611068	0.0436786	-8.20008
D002034	bumetanide	11	335	17841	44077	0.0811224	0.0444836	0.147939	-8.19376
D000068879	adalimumab	3	827	17849	43585	0.00885806	0.00285062	0.0275257	-8.17064
C040656	loxoprofen	3	807	17849	43605	0.00908176	0.00292246	0.0282222	-8.12716
D024502	alpha-tocopherol	27	338	17825	44074	0.197515	0.133413	0.292416	-8.10217
D004917	erythromycin	57	441	17795	43971	0.319378	0.242245	0.42107	-8.09299
D013759	dronabinol	8	352	17844	44060	0.0561177	0.0278391	0.113121	-8.05322
D019587	dietary supplement	18	312	17834	44100	0.142662	0.0886807	0.229502	-8.02775
D014580	ursodeoxycholic acid	3	749	17849	43663	0.00979804	0.00315244	0.0304531	-7.99479
D019804	mesalamine	9	330	17843	44082	0.0673786	0.0347409	0.130678	-7.98139
D012601	scopolamine	9	328	17843	44084	0.0677925	0.0349524	0.131488	-7.96262
D000068296	risedronate	24	318	17828	44094	0.186664	0.123229	0.282755	-7.92194
D000069349	linezolid	4	522	17848	43890	0.0188437	0.0070447	0.0504044	-7.91166
D008788	metolazone	11	308	17841	44104	0.0882878	0.0483723	0.16114	-7.90664
D000068557	olmesartan medoxomil	22	309	17830	44103	0.176109	0.114235	0.271495	-7.86391
C007084	clindamycin phosphate	53	413	17799	43999	0.317229	0.238201	0.422477	-7.85431
D000068580	varenicline	23	311	17829	44101	0.182932	0.119728	0.2795	-7.85429
D002746	chlorpromazine	8	327	17844	44085	0.0604423	0.0299666	0.121911	-7.83901
D000069286	bortezomib	3	683	17849	43729	0.0107611	0.00346154	0.0334536	-7.83124
D000077143	docetaxel	2	1227	17850	43185	0.00394348	0.00098501	0.0157877	-7.82166
D002047	buprenorphine	6	370	17846	44042	0.0400199	0.0178599	0.089675	-7.81842
D002444	cefuroxime	13	295	17839	44117	0.108983	0.0625184	0.189979	-7.81764
C120662	calcium acetate	15	293	17837	44119	0.126627	0.0753463	0.21281	-7.80184
D001379	azathioprine	7	338	17845	44074	0.0511502	0.0241944	0.108138	-7.78348
D003913	dextroamphetamine	16	292	17836	44120	0.135542	0.0819196	0.224265	-7.77884
C116926	rofecoxib	29	324	17823	44088	0.221408	0.151367	0.323858	-7.77067
D000077333	telmisartan	9	305	17843	44107	0.0729428	0.0375827	0.141572	-7.7382
Z010	antitussive and expectorant combination	54	410	17798	44002	0.32562	0.245048	0.432684	-7.73599
D020799	pancrelipase	10	297	17842	44115	0.0832504	0.044321	0.156373	-7.72908
D064412	levosalbutamol	21	295	17831	44117	0.176128	0.113092	0.274299	-7.68296
D018120	finasteride	9	297	17843	44115	0.0749212	0.0385922	0.145449	-7.65615
D000667	ampicillin	6	343	17846	44069	0.0431966	0.0192679	0.0968423	-7.62807
D008550	melatonin	8	304	17844	44108	0.0650491	0.0322302	0.131286	-7.62692
D014031	tobramycin	14	278	17838	44134	0.124598	0.072817	0.2132	-7.59953
D012709	serum albumin	4	447	17848	43965	0.022043	0.00823559	0.0589991	-7.59443
D012978	sodium oxybate	4	442	17848	43970	0.0222949	0.00832929	0.0596762	-7.57143
D016712	mupirocin	15	276	17837	44136	0.134479	0.0799559	0.226181	-7.5634
D002065	buspirone	39	345	17813	44067	0.279655	0.200734	0.389603	-7.53208
D004043	dietary fiber	16	275	17836	44137	0.143977	0.0869471	0.238413	-7.53179
D054199	pseudoephedrine	11	275	17841	44137	0.0989563	0.0541502	0.180837	-7.5195
D002927	cimetidine	25	296	17827	44116	0.20901	0.138905	0.314495	-7.5091
D010076	oxazepam	3	569	17849	43843	0.0129508	0.00416383	0.0402808	-7.50788
D003078	colchicine	15	272	17837	44140	0.136469	0.0811231	0.229573	-7.50519
D007548	isosorbide dinitrate	21	283	17831	44129	0.183646	0.117846	0.286186	-7.4875
D006140	guaifenesin	53	392	17799	44020	0.334383	0.250864	0.445708	-7.47141
D000661	amphetamine	16	270	17836	44142	0.14666	0.0885445	0.242918	-7.45625
D000077154	rosiglitazone	27	299	17825	44113	0.223475	0.150664	0.331474	-7.44953
D009525	niacin	26	293	17826	44119	0.219623	0.147003	0.328116	-7.40068
D002216	captopril	12	264	17840	44148	0.112485	0.0630568	0.200657	-7.39914
D007336	isophane insulin	11	262	17841	44150	0.103897	0.0568212	0.189975	-7.35411
D013999	timolol	9	267	17843	44145	0.0833959	0.0429106	0.162078	-7.32744
D000068577	nebivolol	5	334	17847	44078	0.0369726	0.0152859	0.0894271	-7.31761
D000077338	latanoprost	11	259	17841	44153	0.105108	0.0574751	0.192215	-7.31478
C077793	candesartan cilexetil	4	377	17848	44035	0.0261774	0.00977237	0.070122	-7.24624
D000077731	meropenem	2	824	17850	43588	0.00592695	0.00147963	0.0237416	-7.24308
D000068238	lubiprostone	19	263	17833	44149	0.178852	0.112238	0.285003	-7.24032
D008721	methocarbamol	38	325	17814	44087	0.289367	0.20669	0.405117	-7.22339
D000077330	saline solution	3	483	17849	43929	0.0152866	0.00491224	0.0475712	-7.21809
C044946	benazepril	32	302	17820	44110	0.262284	0.182115	0.377746	-7.19073
D009661	nortriptyline	26	281	17826	44131	0.229064	0.153216	0.34246	-7.18272
D007660	ketoprofen	3	465	17849	43947	0.0158849	0.00510379	0.0494396	-7.15095
C046649	ropinirole	50	364	17802	44048	0.33988	0.252768	0.457015	-7.14283
D000069347	erlotinib	3	462	17849	43950	0.0159891	0.00513716	0.0497652	-7.13951
C004470	butalbital	37	317	17815	44095	0.288899	0.205434	0.406275	-7.13792
D005944	glucosamine	16	246	17836	44166	0.161055	0.0971024	0.267129	-7.07331
D011736	pyridoxine	4	346	17848	44066	0.0285429	0.0106505	0.0764938	-7.07083
D000077268	pamidronate	5	285	17847	44127	0.0433775	0.0179139	0.105036	-6.95427
D012293	rifampin	6	262	17846	44150	0.0566552	0.025217	0.127287	-6.95116
C003321	polystyrene sulfonate	6	261	17846	44151	0.0568736	0.0253134	0.127782	-6.94155
C014481	dihydrocodeine	8	239	17844	44173	0.0828623	0.040956	0.167647	-6.92728
D012841	simethicone	14	233	17838	44179	0.148813	0.0867537	0.255268	-6.91954
D000077270	exenatide	5	278	17847	44134	0.0444768	0.0183643	0.107719	-6.89731
C029755	benzonatate	35	297	17817	44115	0.291785	0.205472	0.414357	-6.88377
D011431	propoxyphene	126	612	17726	43800	0.508724	0.419628	0.616737	-6.88006
D007741	labetalol	7	242	17845	44170	0.0715968	0.0337642	0.151821	-6.87547
D003561	cytarabine	2	637	17850	43775	0.00769978	0.00192126	0.0308583	-6.87104
D064748	dexlansoprazole	6	253	17846	44159	0.0586826	0.026111	0.131885	-6.8633
D000068800	etanercept	4	311	17848	44101	0.0317803	0.011851	0.085224	-6.85281
D007213	indomethacin	22	250	17830	44162	0.217962	0.140907	0.337153	-6.84504
D008911	minocycline	9	226	17843	44186	0.0986168	0.0506429	0.192036	-6.81285
D009538	nicotine	15	228	17837	44184	0.162967	0.096622	0.274867	-6.80231
D000077210	sunitinib	2	606	17850	43806	0.0080994	0.00202074	0.0324634	-6.79906
D000069449	cinacalcet	6	244	17846	44168	0.0608595	0.0270703	0.136825	-6.77224
D013739	testosterone	8	226	17844	44186	0.0876545	0.0432962	0.177459	-6.76461
D001539	bendroflumethiazide	6	243	17846	44169	0.0611113	0.0271812	0.137396	-6.76192
D011803	quinine	18	233	17834	44179	0.191374	0.118442	0.309215	-6.75464
D004111	dimenhydrinate	2	584	17850	43828	0.00840873	0.00209774	0.0337061	-6.74573
D003024	clozapine	9	220	17843	44192	0.10132	0.0520131	0.197369	-6.7298
D003009	clorazepate dipotassium	9	218	17843	44194	0.102254	0.0524863	0.199213	-6.70162
D000069552	rivaroxaban	2	563	17850	43849	0.00872656	0.00217684	0.0349832	-6.69293
D013831	thiamine	3	358	17849	44054	0.0206828	0.00663814	0.0644426	-6.68892
D002125	calcium gluconate	3	357	17849	44055	0.0207412	0.0066568	0.0646254	-6.68398
C031621	ferrous fumarate	7	225	17845	44187	0.077036	0.0363003	0.163485	-6.67745
D000077487	pramipexole	36	290	17816	44122	0.307432	0.217341	0.434867	-6.66641
C052785	rebamipide	2	549	17850	43863	0.00895195	0.00223292	0.035889	-6.65663
C005701	picosulfate sodium	2	537	17850	43875	0.0091545	0.00228332	0.0367031	-6.62478
D019379	teriparatide	5	246	17847	44166	0.0502988	0.0207472	0.121943	-6.61714
C121345	desloratadine	24	245	17828	44167	0.242684	0.159521	0.369201	-6.61457
D002086	butylscopolammonium bromide	2	530	17850	43882	0.00927689	0.00231376	0.0371951	-6.60587
D006024	glycopyrrolate	5	244	17847	44168	0.0507134	0.0209166	0.122957	-6.59843
C472067	levocetirizine	7	216	17845	44196	0.0802621	0.0378026	0.170412	-6.56646
D017829	granisetron	1	1693	17851	42719	0.00141352	0.000198975	0.0100416	-6.55948
D002328	carisoprodol	50	332	17802	44080	0.372911	0.276858	0.502288	-6.49142
D002990	clobetasol	6	218	17846	44194	0.068158	0.0302816	0.153411	-6.48895
D002974	clemastine	3	315	17849	44097	0.0235291	0.0075468	0.0733582	-6.46289
D001374	azacitidine	3	314	17849	44098	0.0236046	0.00757088	0.0735948	-6.45727
D016179	granulocyte colony-stimulating factor	2	472	17850	43940	0.0104306	0.00260068	0.0418343	-6.43894
C405603	omega-3-triglyceride	15	205	17837	44207	0.181345	0.107325	0.306418	-6.37963
D061265	biphasic insulin	17	209	17835	44203	0.201596	0.122932	0.330595	-6.34599
D007190	indapamide	4	241	17848	44171	0.0410762	0.0152897	0.110353	-6.33134
D053139	oseltamivir	7	198	17845	44214	0.0875944	0.0412118	0.186179	-6.32987
D015736	felodipine	10	193	17842	44219	0.128413	0.0679893	0.242535	-6.32634
D004316	doxepin	18	211	17834	44201	0.211433	0.130623	0.342236	-6.32389
D015378	imipenem	2	428	17850	43984	0.0115144	0.00287005	0.0461951	-6.29807
D015080	mesna	2	423	17850	43989	0.0116519	0.00290419	0.0467483	-6.28116
D000069605	olopatadine	8	189	17844	44223	0.104902	0.0516937	0.212878	-6.24462
D005907	gliclazide	2	412	17850	44000	0.0119659	0.00298222	0.0480126	-6.24325
D010837	vitamin K1	2	411	17850	44001	0.0119953	0.00298952	0.0481309	-6.23975
D000077150	oxaliplatin	1	1235	17851	43177	0.0019585	0.00027563	0.0139161	-6.23281
D008879	midodrine	5	208	17847	44204	0.0595392	0.0245191	0.144578	-6.23254
D010634	phenobarbital	17	203	17835	44209	0.207582	0.126513	0.3406	-6.22313
D007547	isosorbide	11	188	17841	44224	0.145035	0.0789428	0.266462	-6.22162
D008148	lovastatin	37	272	17815	44140	0.337038	0.238965	0.475362	-6.19872
D002045	bupivacaine	5	204	17847	44208	0.0607121	0.024997	0.147456	-6.18802
D000077269	lenalidomide	1	1175	17851	43237	0.00206136	0.000290096	0.0146476	-6.18151
D008468	meclizine	61	356	17791	44056	0.424311	0.323212	0.557035	-6.17388
C093622	rizatriptan	12	186	17840	44226	0.159938	0.0891889	0.286808	-6.15145
D016651	lithium carbonate	11	184	17841	44228	0.148202	0.0806368	0.272378	-6.14834
D000068698	tenofovir	2	385	17850	44027	0.012813	0.00319257	0.0514233	-6.14572
D014750	vincristine	1	1110	17851	43302	0.00218535	0.00030753	0.0155295	-6.12298
D000068581	tadalafil	6	188	17846	44224	0.079088	0.0350768	0.17832	-6.11657
D028321	plant preparation	5	197	17847	44215	0.0628794	0.0258796	0.152777	-6.10795
D002792	cholestyramine	14	188	17838	44224	0.184621	0.107237	0.317848	-6.09522
C040738	cefuroxime axetil	12	183	17840	44229	0.162571	0.0906309	0.291614	-6.09363
D000069464	solifenacin	12	183	17840	44229	0.162571	0.0906309	0.291614	-6.09363
D005938	glucocorticoid	14	187	17838	44225	0.185613	0.107802	0.319587	-6.07478
D014222	triamcinolone acetonide	42	284	17810	44128	0.366422	0.264884	0.506882	-6.06416
D009640	norethindrone	5	192	17847	44220	0.0645242	0.026549	0.156818	-6.049
D015242	ofloxacin	10	176	17842	44236	0.14087	0.0744726	0.266466	-6.02664
D000077289	letrozole	4	206	17848	44206	0.0480933	0.0178771	0.129381	-6.01022
D013629	tamoxifen	6	180	17846	44232	0.0826179	0.036622	0.186383	-6.00718
D000077562	valganciclovir	3	242	17849	44170	0.0306775	0.00982369	0.0957997	-5.9971
D054368	laxative	10	174	17842	44238	0.142496	0.0753172	0.269595	-5.98951
D007069	ifosfamide	2	332	17850	44080	0.0148763	0.00370456	0.0597385	-5.93268
D015377	cilastatin	2	329	17850	44083	0.015013	0.00373845	0.0602896	-5.91963
D000077339	leflunomide	4	197	17848	44215	0.0503007	0.0186896	0.135378	-5.91876
D016912	levonorgestrel	4	194	17848	44218	0.051082	0.018977	0.137502	-5.88735
D015248	gemfibrozil	32	240	17820	44172	0.330505	0.228458	0.478134	-5.87643
D000077583	quinapril	12	171	17840	44241	0.174026	0.0968952	0.312556	-5.85261
D004176	dipyridamole	10	166	17842	44246	0.14939	0.0788954	0.282874	-5.83664
D019438	ritonavir	2	310	17850	44102	0.01594	0.00396827	0.0640288	-5.83407
D000077557	ibandronic acid	12	170	17840	44242	0.175054	0.0974564	0.314437	-5.83178
D000583	amikacin	2	303	17850	44109	0.0163108	0.00406017	0.0655252	-5.80123
D000077384	anastrozole	6	165	17846	44247	0.0901592	0.0399172	0.203639	-5.78827
Z002	peritoneal dialysis solution	3	210	17849	44202	0.0353777	0.0113168	0.110595	-5.74637
D011318	prilocaine	4	181	17848	44231	0.054767	0.0203314	0.147527	-5.74531
D019259	lamivudine	2	290	17850	44122	0.017047	0.00424256	0.0684967	-5.73816
D000068737	tolterodine	35	245	17817	44167	0.354132	0.248407	0.504855	-5.73783
D000666	amphotericin B	1	751	17851	43661	0.0032568	0.000458114	0.023153	-5.72298
C041226	terazosin	17	180	17835	44232	0.234229	0.142406	0.385258	-5.71698
D010423	pentazocine	4	174	17848	44238	0.0569792	0.0211435	0.153552	-5.66452
D000078330	oxcarbazepine	6	154	17846	44258	0.0966232	0.0427354	0.218461	-5.61467
D010656	phenylephrine	4	168	17848	44244	0.0590222	0.0218929	0.159121	-5.59263
D020108	nicorandil	4	166	17848	44246	0.059736	0.0221546	0.161068	-5.56809
D000900	antibacterial agent	18	177	17834	44235	0.252241	0.155272	0.40977	-5.56387
C084656	paricalcitol	10	152	17842	44260	0.163202	0.0860458	0.309541	-5.55069
D000077123	rocuronium	2	250	17850	44162	0.0197925	0.00492208	0.0795888	-5.5247
D008353	mannitol	2	245	17850	44167	0.0201987	0.00502254	0.0812314	-5.49564
Z998	randomized or placebo	1	600	17851	43812	0.00409053	0.000575201	0.0290897	-5.49429
D002707	chlordiazepoxide	16	167	17836	44245	0.237668	0.142258	0.397067	-5.48737
D000077594	nivolumab	1	589	17851	43823	0.00416796	0.000586072	0.0296413	-5.47547
D010404	penicillin V	15	163	17837	44249	0.228289	0.134489	0.38751	-5.47164
D017258	medroxyprogesterone acetate	5	149	17847	44263	0.0832261	0.0341331	0.202929	-5.46727
D005436	floxacillin	5	149	17847	44263	0.0832261	0.0341331	0.202929	-5.46727
C024989	coenzyme Q10	8	144	17844	44268	0.137824	0.0676138	0.280941	-5.45419
D016595	misoprostol	5	147	17847	44265	0.0843622	0.0345922	0.205739	-5.43625
D009067	mouthwash	11	149	17841	44263	0.183159	0.0992577	0.337981	-5.43049
D000069448	denosumab	1	555	17851	43857	0.00442673	0.000622395	0.0314848	-5.415
D009883	ophthalmic solution	7	140	17845	44272	0.124046	0.0580525	0.26506	-5.38747
D019357	potassium citrate	2	226	17850	44186	0.0219062	0.00544455	0.0881402	-5.37951
D014229	triazolam	5	142	17847	44270	0.0873426	0.0357958	0.213118	-5.35682
D017308	etodolac	17	165	17835	44247	0.255609	0.155103	0.421243	-5.352
D000584	amiloride	2	219	17850	44193	0.02261	0.00561837	0.0909896	-5.33425
D000078222	tinzaparin	1	512	17851	43900	0.00480321	0.000675228	0.0341675	-5.33305
C044610	etizolam	2	217	17850	44195	0.0228195	0.00567008	0.0918377	-5.32105
D000074	acenocoumarol	6	137	17846	44275	0.108655	0.0479658	0.24613	-5.32036
D012254	ribavirin	1	498	17851	43914	0.00493982	0.000694394	0.0351411	-5.30489
D015282	octreotide	2	211	17850	44201	0.0234715	0.00583105	0.0944791	-5.2807
D017964	itraconazole	2	211	17850	44201	0.0234715	0.00583105	0.0944791	-5.2807
C018904	dexchlorpheniramine	1	485	17851	43927	0.00507373	0.00071318	0.0360957	-5.27803
D008825	miconazole	4	144	17848	44268	0.0688966	0.0255066	0.186099	-5.27669
D009529	nicardipine	2	209	17850	44203	0.0236972	0.00588675	0.0953935	-5.267
D008239	lysine	1	477	17851	43935	0.00515976	0.000725249	0.036709	-5.26115
D000069468	desvenlafaxine	6	133	17846	44279	0.111933	0.0493874	0.253686	-5.2458
D000068818	cetuximab	1	467	17851	43945	0.00527145	0.000740915	0.0375052	-5.23964
D015525	omega-3 fatty acid	3	157	17849	44255	0.0473773	0.0151143	0.148508	-5.23172
D020913	perindopril	1	460	17851	43952	0.00535252	0.000752286	0.0380832	-5.22431
D000077407	cilostazol	6	131	17846	44281	0.113647	0.0501302	0.25764	-5.20769
D019355	calcium citrate	5	133	17847	44279	0.0932719	0.0381867	0.227819	-5.20651
D002809	chondroitin sulfate	8	132	17844	44280	0.150394	0.0736552	0.307086	-5.20155
D000086	acetazolamide	5	132	17847	44280	0.0939806	0.0384721	0.229578	-5.18919
D000077149	sevoflurane	3	152	17849	44260	0.0489413	0.0156078	0.153465	-5.17441
D007252	influenza vaccine	10	135	17842	44277	0.183823	0.0966783	0.349521	-5.16631
C072379	repaglinide	7	129	17845	44283	0.134657	0.0629215	0.288177	-5.16513
C527517	ofatumumab	1	424	17851	43988	0.00581173	0.00081668	0.041358	-5.14161
D000077265	donepezil	26	189	17826	44223	0.341276	0.22641	0.514418	-5.13502
D012460	sulfasalazine	2	186	17850	44226	0.0266414	0.00661273	0.107333	-5.09919
D000068877	imatinib	2	186	17850	44226	0.0266414	0.00661273	0.107333	-5.09919
D014221	triamcinolone	23	176	17829	44236	0.324238	0.209885	0.500896	-5.07565
D003915	dextromethorphan	2	181	17850	44231	0.0273804	0.00679478	0.110333	-5.05996
D000069582	eszopiclone	31	204	17821	44208	0.376964	0.258249	0.550253	-5.05564
D004329	droperidol	3	142	17849	44270	0.0523997	0.0166977	0.164437	-5.05387
D010696	phloroglucinol	1	381	17851	44031	0.00647397	0.000909502	0.0460827	-5.03317
D065819	voriconazole	1	380	17851	44032	0.00649116	0.00091191	0.0462053	-5.0305
D008558	melphalan	1	371	17851	44041	0.00664998	0.000934165	0.0473388	-5.0062
C495910	ramelteon	8	123	17844	44289	0.161432	0.0789429	0.330114	-4.99667
D001414	bacitracin	10	128	17842	44284	0.193907	0.101858	0.36914	-4.99403
D003533	cyproheptadine	9	125	17843	44287	0.178707	0.090838	0.351572	-4.98788
D008535	megestrol	4	124	17848	44288	0.0800451	0.0295699	0.21668	-4.97004
D012441	Saccharomyces cerevisiae	2	170	17850	44242	0.0291593	0.00723267	0.117559	-4.96968
D024221	antineoplastic protocol	7	120	17845	44292	0.144786	0.0675552	0.310307	-4.96872
C523483	linaclotide	3	134	17849	44278	0.055538	0.0176853	0.174409	-4.95112
D000069285	infliximab	1	350	17851	44062	0.00705234	0.00099053	0.050211	-4.94714
D000077157	sorafenib	1	343	17851	44069	0.00719741	0.00101085	0.0512468	-4.92666
D000068538	dutasteride	4	121	17848	44291	0.0820353	0.0302934	0.222153	-4.91979
C013216	potassium phosphate	2	164	17850	44248	0.0302302	0.00749608	0.121913	-4.91793
D013407	sulbactam	1	339	17851	44073	0.007283	0.00102283	0.051858	-4.91478
D014148	tranexamic acid	1	338	17851	44074	0.00730471	0.00102587	0.052013	-4.91178
D015774	ganciclovir	2	159	17850	44253	0.0311844	0.00773064	0.125794	-4.87333
D016729	leuprolide	1	321	17851	44091	0.00769453	0.00108046	0.0547971	-4.85949
C011175	betamethasone dipropionate	3	127	17849	44285	0.0586085	0.0186501	0.184178	-4.85603
D000068438	brimonidine	7	115	17845	44297	0.151098	0.0704361	0.324131	-4.8532
D000077325	Ringer's lactate	1	319	17851	44093	0.00774313	0.00108726	0.0551442	-4.85316
D010431	pentoxifylline	5	114	17847	44298	0.108864	0.0444505	0.266619	-4.85262
D004298	dopamine	1	316	17851	44096	0.00781717	0.00109762	0.0556732	-4.84358
D000077588	deferasirox	3	125	17849	44287	0.0595489	0.0189454	0.187173	-4.82789
C020976	azelastine	18	149	17834	44263	0.299832	0.183796	0.489125	-4.82409
C056516	exemestane	3	124	17849	44288	0.0600305	0.0190965	0.188707	-4.81365
D008559	memantine	6	112	17846	44300	0.132983	0.0584819	0.302392	-4.81357
D064692	hyoscyamine	51	264	17801	44148	0.479107	0.354825	0.646921	-4.80263
D005290	ferric compound	4	113	17848	44299	0.0878589	0.0324074	0.238192	-4.77945
D011134	polysaccharide	4	113	17848	44299	0.0878589	0.0324074	0.238192	-4.77945
D020123	sirolimus	3	119	17849	44293	0.0625598	0.0198899	0.19677	-4.74067
D000077605	saccharated ferric oxide	2	145	17850	44267	0.0342061	0.00847264	0.138099	-4.74052
D053626	atovaquone	2	144	17850	44268	0.0344444	0.0085311	0.13907	-4.73054
D000069580	bimatoprost	3	118	17849	44294	0.0630914	0.0200565	0.198466	-4.72571
D000078305	zonisamide	3	118	17849	44294	0.0630914	0.0200565	0.198466	-4.72571
D007654	ketoconazole	16	138	17836	44274	0.287801	0.17146	0.483083	-4.71339
C540278	enzalutamide	2	142	17850	44270	0.0349312	0.00865049	0.141054	-4.71038
D000996	antitussive agent	4	109	17848	44303	0.0910913	0.0335787	0.24711	-4.7055
D011374	progesterone	5	106	17847	44306	0.117101	0.0477461	0.287201	-4.6856
C081643	candesartan	1	270	17851	44142	0.00915853	0.00128529	0.0652606	-4.68422
D009355	neomycin	6	106	17846	44306	0.140529	0.0617276	0.31993	-4.67516
D005990	glycerol	1	263	17851	44149	0.00940378	0.00131958	0.0670147	-4.65761
D000077235	vinorelbine	1	260	17851	44152	0.00951293	0.00133484	0.0677954	-4.64599
D000068679	emtricitabine	1	253	17851	44159	0.00977769	0.00137184	0.0696895	-4.61835
D017762	nadroparin	1	251	17851	44161	0.00985604	0.0013828	0.0702501	-4.61031
Z019	hemorrhoid preparation	2	132	17850	44280	0.0375859	0.0093011	0.151886	-4.6051
C437965	olmesartan	6	103	17846	44309	0.144632	0.0634891	0.329481	-4.60301
D013792	thalidomide	1	248	17851	44164	0.00997595	0.00139955	0.0711081	-4.59814
D000077204	temozolomide	1	244	17851	44168	0.0101404	0.00142253	0.072285	-4.58167
D000077595	famciclovir	6	102	17846	44310	0.146053	0.0640988	0.332793	-4.5785
C092292	ziprasidone	12	119	17840	44293	0.250366	0.138244	0.453422	-4.57025
C417083	peginterferon alfa-2b	1	241	17851	44171	0.0102673	0.00144027	0.0731935	-4.56914
C089750	zolmitriptan	2	125	17850	44287	0.039697	0.00981779	0.16051	-4.52651
D014284	triiodothyronine	11	114	17841	44298	0.239581	0.129002	0.444946	-4.5239
D011878	radiotherapy	1	229	17851	44183	0.0108083	0.00151583	0.0770663	-4.51741
C034635	fludrocortisone acetate	8	104	17844	44308	0.191006	0.0930345	0.392147	-4.51068
D000077430	nabumetone	19	142	17833	44270	0.332162	0.20572	0.536321	-4.50874
D008914	minoxidil	6	99	17846	44313	0.15049	0.0659999	0.343139	-4.5035
C054940	clidinium	7	101	17845	44311	0.172096	0.0799823	0.370296	-4.50117
D002699	chlorambucil	1	222	17851	44190	0.0111509	0.00156366	0.0795196	-4.48597
D005445	flunitrazepam	1	221	17851	44191	0.0112016	0.00157074	0.0798828	-4.4814
C115647	eletriptan	4	97	17848	44315	0.102388	0.0376607	0.278362	-4.46613
C552946	idelalisib	1	217	17851	44195	0.0114091	0.00159971	0.0813693	-4.4629
C008088	alfacalcidol	1	216	17851	44196	0.0114622	0.00160712	0.0817495	-4.45822
D003622	dapsone	2	119	17850	44293	0.0417042	0.0103085	0.168719	-4.45554
D000935	antifungal agent	12	115	17840	44297	0.259097	0.142931	0.469679	-4.45004
D008713	methimazole	3	101	17849	44311	0.0737391	0.0233854	0.232515	-4.44972
C008522	melperone	2	118	17850	44294	0.0420586	0.0103951	0.17017	-4.44336
C015568	urapidil	2	118	17850	44294	0.0420586	0.0103951	0.17017	-4.44336
C003330	trospium	5	95	17847	44317	0.130693	0.0531635	0.321284	-4.43415
D001964	bromhexine	2	114	17850	44298	0.0435383	0.0107564	0.176229	-4.39359
D000077340	fluvastatin	5	93	17847	44319	0.133509	0.054283	0.328367	-4.38533
D000069458	ranolazine	4	93	17848	44319	0.106802	0.0392506	0.290608	-4.3797
D009271	naltrexone	2	112	17850	44300	0.0443177	0.0109466	0.179422	-4.36805
C019476	mecobalamin	1	197	17851	44215	0.0125731	0.00176211	0.0897117	-4.36496
C015715	bismuth subsalicylate	5	92	17847	44320	0.134964	0.0548606	0.332027	-4.36053
C035058	azulene sulfonate sodium	1	196	17851	44216	0.0126375	0.00177109	0.0901737	-4.35981
D013390	succinylcholine	1	196	17851	44216	0.0126375	0.00177109	0.0901737	-4.35981
D013015	sotalol	1	195	17851	44217	0.0127026	0.00178017	0.0906405	-4.35463
D000078262	rifaximin	2	110	17850	44302	0.0451255	0.0111436	0.182733	-4.34203
C060344	dolasetron	2	110	17850	44302	0.0451255	0.0111436	0.182733	-4.34203
D012822	silicon dioxide	12	111	17840	44301	0.268458	0.147945	0.48714	-4.32574
D010426	pentosan sulfuric polyester	1	188	17851	44224	0.0131776	0.0018464	0.0940479	-4.3176
D010577	petrolatum	2	108	17850	44304	0.0459633	0.0113479	0.186169	-4.31554
C018279	sodium phosphate	3	92	17849	44320	0.0809691	0.0256368	0.255726	-4.28405
D010400	penicillin G	4	88	17848	44324	0.112883	0.0414369	0.307515	-4.26628
D012837	silver sulfadiazine	3	91	17849	44321	0.0818607	0.0259139	0.258594	-4.26465
D005934	glucagon	6	89	17846	44323	0.167436	0.0732385	0.382789	-4.23618
D005438	fludrocortisone	2	101	17850	44311	0.0491566	0.0121256	0.199278	-4.21877
C119467	lanthanum carbonate	3	88	17849	44324	0.0846572	0.0267824	0.267595	-4.20512
D000077613	etoricoxib	2	100	17850	44312	0.0496493	0.0122455	0.201303	-4.2044
D019287	zinc sulfate	2	100	17850	44312	0.0496493	0.0122455	0.201303	-4.2044
D017576	daptomycin	1	168	17851	44244	0.0147531	0.00206587	0.105357	-4.20365
D004280	dobutamine	1	166	17851	44246	0.0149315	0.0020907	0.106638	-4.19151
D011324	primidone	16	121	17836	44291	0.328362	0.19489	0.553243	-4.18404
D004967	estrogen	9	96	17843	44316	0.232843	0.117551	0.461213	-4.17924
D000077300	bosentan	1	164	17851	44248	0.0151143	0.00211614	0.107952	-4.17923
D011112	polymyxin B	4	84	17848	44328	0.118269	0.043369	0.322522	-4.1708
D000078764	milnacipran	4	84	17848	44328	0.118269	0.043369	0.322522	-4.1708
D010862	pilocarpine	7	89	17845	44323	0.195353	0.0904884	0.421744	-4.15881
D017328	fosinopril	7	89	17845	44323	0.195353	0.0904884	0.421744	-4.15881
C105050	tegaserod	32	176	17820	44236	0.451342	0.309562	0.658057	-4.13518
D017409	sufentanil	1	156	17851	44256	0.0158922	0.00222439	0.113543	-4.12855
D002211	capsaicin	3	84	17849	44328	0.0886964	0.028035	0.280616	-4.12251
D002752	chlorthalidone	4	82	17848	44330	0.121159	0.0444041	0.330587	-4.12135
C062765	dorzolamide	6	85	17846	44327	0.175331	0.0765979	0.401331	-4.12085
D000077208	remifentanil	1	152	17851	44260	0.0163119	0.00228275	0.11656	-4.10223
D001545	benserazide	3	83	17849	44329	0.0897671	0.0283666	0.284071	-4.10124
D019274	botulinum toxin type A	12	104	17840	44308	0.286573	0.15762	0.521026	-4.09753
D017713	platelet transfusion	1	151	17851	44261	0.0164203	0.00229783	0.11734	-4.09554
D013469	sulpiride	1	148	17851	44264	0.0167543	0.00234426	0.119742	-4.0752
D004733	enema	1	148	17851	44264	0.0167543	0.00234426	0.119742	-4.0752
D000077525	cefdinir	20	132	17832	44280	0.376239	0.235004	0.602355	-4.07112
D006918	hydroxyurea	1	147	17851	44265	0.0168687	0.00236015	0.120565	-4.06832
D017273	goserelin	1	145	17851	44267	0.0171021	0.00239259	0.122245	-4.05444
D018020	lithium compound	3	80	17849	44332	0.0931397	0.0294102	0.294966	-4.03585
D057985	multi-ingredient cold medication	1	136	17851	44276	0.0182376	0.00255031	0.130419	-3.98948
C469709	rasburicase	1	129	17851	44283	0.0192302	0.00268807	0.137571	-3.93589
D010959	tissue plasminogen activator	1	127	17851	44285	0.019534	0.0027302	0.139761	-3.92004
C011819	ferrous gluconate	2	82	17850	44330	0.0605725	0.0148947	0.246331	-3.91754
D000863	antacid	2	81	17850	44331	0.0613217	0.0150758	0.24943	-3.89979
D009567	nitrazepam	1	123	17851	44289	0.020171	0.00281854	0.144355	-3.88758
D016666	fluvoxamine	4	73	17848	44339	0.136124	0.0497456	0.372488	-3.88283
D002122	calcium chloride	1	121	17851	44291	0.0205054	0.00286488	0.146767	-3.87095
D014508	urea	1	119	17851	44293	0.0208509	0.00291277	0.149261	-3.85405
D001624	betamethasone valerate	1	119	17851	44293	0.0208509	0.00291277	0.149261	-3.85405
D015215	zidovudine	2	77	17850	44335	0.0645131	0.0158465	0.262641	-3.82653
C030312	polycarbophil	2	77	17850	44335	0.0645131	0.0158465	0.262641	-3.82653
D010894	piroxicam	8	82	17844	44330	0.242372	0.117247	0.501028	-3.82528
D014801	vitamin A	1	114	17851	44298	0.0217679	0.00303977	0.155881	-3.81049
D015761	4-aminopyridine	1	112	17851	44300	0.0221576	0.00309372	0.158696	-3.79253
D001761	bleomycin	1	110	17851	44302	0.0225615	0.00314961	0.161614	-3.77425
D001710	biotin	1	109	17851	44303	0.022769	0.00317832	0.163114	-3.76498
C110422	magnesium citrate	1	101	17851	44311	0.0245769	0.00342826	0.17619	-3.68759
D006820	hyaluronic acid	1	99	17851	44313	0.0250746	0.00349699	0.179793	-3.66728
D010406	penicillin	14	99	17838	44313	0.3513	0.200682	0.614959	-3.66195
D015122	6-mercaptopurine	1	98	17851	44314	0.025331	0.0035324	0.18165	-3.65697
D019343	citric acid	1	98	17851	44314	0.025331	0.0035324	0.18165	-3.65697
D000438	alcohol	1	97	17851	44315	0.0255927	0.00356853	0.183545	-3.64656
D009248	nadolol	6	70	17846	44342	0.212974	0.0925026	0.490344	-3.63494
D002231	carbimazole	1	95	17851	44317	0.0261327	0.00364305	0.187458	-3.6254
D015636	magnesium chloride	1	93	17851	44319	0.0266959	0.00372074	0.19154	-3.60378
D000078334	lacosamide	2	66	17850	44346	0.0752839	0.0184375	0.307399	-3.60338
D029799	Vaccinium macrocarpon	5	66	17847	44346	0.188241	0.0758247	0.467326	-3.59975
D011479	protamine	1	92	17851	44320	0.0269867	0.00376084	0.193648	-3.5928
D014212	tretinoin	2	65	17850	44347	0.0764439	0.0187156	0.312234	-3.58127
C052035	trandolapril	4	63	17848	44349	0.157766	0.0574165	0.433502	-3.58081
D000077267	fulvestrant	1	90	17851	44322	0.0275876	0.00384369	0.198007	-3.57047
D020909	acarbose	2	64	17850	44348	0.0776401	0.0190023	0.317224	-3.55881
D011224	prazosin	1	88	17851	44324	0.0282159	0.00393025	0.202566	-3.54763
D017592	skin care	1	88	17851	44324	0.0282159	0.00393025	0.202566	-3.54763
D009609	nitrous oxide	2	63	17850	44349	0.0788742	0.0192978	0.322376	-3.536
C032257	methylnaltrexone	2	63	17850	44349	0.0788742	0.0192978	0.322376	-3.536
C098320	efavirenz	1	86	17851	44326	0.0288734	0.0040208	0.20734	-3.52427
D000078304	tigecycline	1	86	17851	44326	0.0288734	0.0040208	0.20734	-3.52427
C009935	prednisolone acetate	2	62	17850	44350	0.0801482	0.0196026	0.327697	-3.51282
D014667	vasopressin	1	85	17851	44327	0.0292137	0.00406765	0.209812	-3.51238
C121414	dai-kenchu-to	1	85	17851	44327	0.0292137	0.00406765	0.209812	-3.51238
D000068876	fingolimod	2	61	17850	44351	0.0814639	0.0199173	0.333197	-3.48927
D020944	milk thistle	1	83	17851	44329	0.029919	0.00416471	0.214936	-3.48817
C043482	moxonidine	1	82	17851	44330	0.0302846	0.00421499	0.217594	-3.47585
C005425	pantethine	1	81	17851	44331	0.0306591	0.00426649	0.220317	-3.46338
D005424	flecainide	1	80	17851	44332	0.0310431	0.00431927	0.22311	-3.45074
D005480	flurbiprofen	1	80	17851	44332	0.0310431	0.00431927	0.22311	-3.45074
D000069446	atazanavir	2	59	17850	44353	0.0842292	0.0205778	0.344768	-3.44096
D000070	acebutolol	2	59	17850	44353	0.0842292	0.0205778	0.344768	-3.44096
D002331	carnitine	1	79	17851	44333	0.0314367	0.00437337	0.225974	-3.43795
D004087	dihydroergotamine	1	78	17851	44334	0.0318405	0.00442884	0.228912	-3.425
D000069478	lisdexamfetamine	2	58	17850	44354	0.0856834	0.0209247	0.35086	-3.41619
C120481	ciclesonide	4	58	17848	44354	0.171386	0.0622115	0.47215	-3.41148
D022242	pneumococcal vaccine	3	56	17849	44356	0.133129	0.0416651	0.425374	-3.40224
C028815	salmon calcitonin	12	85	17840	44327	0.350781	0.191615	0.642159	-3.39569
C042533	doxercalciferol	2	57	17850	44355	0.0871886	0.0212835	0.357171	-3.39099
D003348	cortisone	9	74	17843	44338	0.302217	0.151261	0.603827	-3.38855
D000069557	travoprost	8	70	17844	44342	0.283998	0.136629	0.59032	-3.37192
D006851	hydrochloric acid	1	73	17851	44339	0.0340252	0.00472868	0.244828	-3.3576
D002077	butorphanol	5	59	17847	44353	0.210608	0.0845134	0.524839	-3.34381
C100146	trimethobenzamide	13	87	17839	44325	0.371281	0.207243	0.665158	-3.3306
D000068717	glatiramer	1	71	17851	44341	0.0349852	0.00486027	0.251831	-3.32934
D007099	imipramine	14	90	17838	44322	0.386508	0.220034	0.678934	-3.3072
D010109	oxymetazoline	3	53	17849	44359	0.140674	0.043953	0.450233	-3.30448
D013012	sorbitol	3	53	17849	44359	0.140674	0.043953	0.450233	-3.30448
C053267	cefpodoxime proxetil	3	53	17849	44359	0.140674	0.043953	0.450233	-3.30448
D000241	adenosine	4	55	17848	44357	0.180747	0.0654925	0.498825	-3.30282
D000077715	nateglinide	1	69	17851	44343	0.0360009	0.00499939	0.259245	-3.30025
D020682	cefixime	2	53	17850	44359	0.0937773	0.0228506	0.384855	-3.28554
D000700	analgesics	3	52	17849	44360	0.143382	0.0447725	0.459177	-3.27066
D019382	human growth hormone	1	66	17851	44346	0.0376399	0.00522364	0.271221	-3.255
C035552	ferric gluconate	1	66	17851	44346	0.0376399	0.00522364	0.271221	-3.255
D016567	nizatidine	13	85	17839	44327	0.380034	0.21194	0.681446	-3.24732
Z006	human serum	1	65	17851	44347	0.0382198	0.00530292	0.275462	-3.23945
C085665	zaleplon	7	63	17845	44349	0.276137	0.126447	0.603034	-3.22919
D009643	norfloxacin	1	64	17851	44348	0.0388179	0.00538464	0.279838	-3.22366
D019786	gadolinium DTPA	1	64	17851	44348	0.0388179	0.00538464	0.279838	-3.22366
D009266	nalbuphine	1	64	17851	44348	0.0388179	0.00538464	0.279838	-3.22366
C021650	hydrocortisone acetate	1	63	17851	44349	0.0394349	0.00546892	0.284355	-3.20762
D020105	milrinone	1	63	17851	44349	0.0394349	0.00546892	0.284355	-3.20762
D003932	heroin	1	62	17851	44350	0.0400718	0.00555587	0.289019	-3.19132
C446481	aliskiren	5	55	17847	44357	0.225946	0.0904336	0.564519	-3.18389
D000077291	terbinafine	16	94	17836	44318	0.422936	0.248855	0.718791	-3.18026
C064925	gadodiamide	1	61	17851	44351	0.0407297	0.00564562	0.29384	-3.17476
D000068836	rivastigmine	3	49	17849	44363	0.152171	0.0474247	0.48827	-3.1652
D008043	linseed oil	1	59	17851	44353	0.0421122	0.00583411	0.303978	-3.14079
D008525	medroxyprogesterone	8	64	17844	44348	0.310665	0.148935	0.648019	-3.11657
C053090	epinastine	1	57	17851	44355	0.0435918	0.0060356	0.31484	-3.10564
D010111	oxymorphone	1	57	17851	44355	0.0435918	0.0060356	0.31484	-3.10564
C479079	insulin glulisine	5	53	17847	44359	0.234483	0.0937155	0.586692	-3.09964
D008750	methyldopa	9	67	17843	44345	0.333845	0.166439	0.669629	-3.08926
D000077550	ivabradine	1	56	17851	44356	0.0443713	0.00614165	0.320567	-3.0876
C030676	ferroglycine sulfate	1	56	17851	44356	0.0443713	0.00614165	0.320567	-3.0876
D004949	estazolam	1	56	17851	44356	0.0443713	0.00614165	0.320567	-3.0876
D020849	raloxifene	19	102	17833	44310	0.46284	0.283532	0.755543	-3.08115
D008751	methylene blue	1	55	17851	44357	0.045179	0.00625148	0.326506	-3.06923
C016545	magaldrate	1	55	17851	44357	0.045179	0.00625148	0.326506	-3.06923
D006895	hydroxyethyl starch	1	54	17851	44358	0.0460167	0.00636531	0.332668	-3.05052
D003898	desonide	1	54	17851	44358	0.0460167	0.00636531	0.332668	-3.05052
D007980	levodopa	63	241	17789	44171	0.649096	0.491614	0.857026	-3.04823
C011941	nabilone	4	48	17848	44364	0.207138	0.0746807	0.574529	-3.02477
C017576	norgestimate	2	43	17850	44369	0.115612	0.0280038	0.477298	-2.98239
D005447	fluocinonide	1	50	17851	44362	0.0497025	0.00686528	0.359831	-2.97201
C058249	ebastine	1	50	17851	44362	0.0497025	0.00686528	0.359831	-2.97201
D017135	desogestrel	1	50	17851	44362	0.0497025	0.00686528	0.359831	-2.97201
D003084	colestipol	2	42	17850	44370	0.118367	0.0286497	0.489039	-2.94827
C011301	metaxalone	35	151	17817	44261	0.575808	0.398484	0.832042	-2.93904
D000077335	desflurane	1	48	17851	44364	0.0517758	0.00714588	0.375144	-2.93035
D014292	trimetazidine	2	41	17850	44371	0.121257	0.0293261	0.501372	-2.91333
D000547	amantadine	19	98	17833	44314	0.481775	0.29467	0.787685	-2.91148
D001629	bezafibrate	1	47	17851	44365	0.0528786	0.00729494	0.383299	-2.90886
D010621	phenazopyridine	26	121	17826	44291	0.533887	0.349377	0.81584	-2.9008
D063325	tiapride	3	42	17849	44370	0.177561	0.055029	0.572932	-2.89192
D000077337	vorinostat	1	46	17851	44366	0.0540294	0.00745036	0.391817	-2.8869
D015310	cefotiam	1	46	17851	44366	0.0540294	0.00745036	0.391817	-2.8869
D007455	iodine	2	40	17850	44372	0.124291	0.0300351	0.514342	-2.87753
D014632	valerian	2	40	17850	44372	0.124291	0.0300351	0.514342	-2.87753
D017258	medroxyprogesterone acetate	10	66	17842	44346	0.376588	0.193605	0.732517	-2.87697
C055085	calcipotriene	1	45	17851	44367	0.0552313	0.00761253	0.40072	-2.86446
D000069472	colesevelam	11	69	17841	44343	0.396232	0.209649	0.748869	-2.85043
D013752	tetracycline	13	76	17839	44336	0.425124	0.236007	0.765786	-2.84872
D015034	zinc oxide	1	44	17851	44368	0.0564878	0.0077819	0.410037	-2.84151
D002753	chlorzoxazone	1	44	17851	44368	0.0564878	0.0077819	0.410037	-2.84151
D011222	prazepam	1	44	17851	44368	0.0564878	0.0077819	0.410037	-2.84151
C007734	flunisolide	12	72	17840	44340	0.414238	0.224765	0.763432	-2.82536
D009966	orphenadrine	12	72	17840	44340	0.414238	0.224765	0.763432	-2.82536
C421124	drotrecogin alfa	1	43	17851	44369	0.0578028	0.00795898	0.419797	-2.81803
D011729	pyridostigmine bromide	1	43	17851	44369	0.0578028	0.00795898	0.419797	-2.81803
D005479	flurazepam	2	38	17850	44374	0.130839	0.0315611	0.542401	-2.80318
D004205	cromolyn sodium	1	41	17851	44371	0.0606252	0.00833843	0.440779	-2.76937
C542595	riociguat	1	41	17851	44371	0.0606252	0.00833843	0.440779	-2.76937
D065346	lubricant eye drops	1	41	17851	44371	0.0606252	0.00833843	0.440779	-2.76937
Z022	topical antibiotic	1	41	17851	44371	0.0606252	0.00833843	0.440779	-2.76937
C571886	insulin degludec	1	41	17851	44371	0.0606252	0.00833843	0.440779	-2.76937
D000077122	sugammadex	1	41	17851	44371	0.0606252	0.00833843	0.440779	-2.76937
D000255	adenosine triphosphate	1	39	17851	44373	0.063737	0.00875583	0.463966	-2.71826
D019344	lactic acid	4	41	17848	44371	0.242541	0.086863	0.677231	-2.70393
D008694	methamphetamine	1	38	17851	44374	0.0654158	0.00898059	0.476497	-2.6917
D010208	papaverine	1	38	17851	44374	0.0654158	0.00898059	0.476497	-2.6917
D008709	methenamine	1	38	17851	44374	0.0654158	0.00898059	0.476497	-2.6917
D000077768	ciclopirox	2	35	17850	44377	0.142063	0.0341646	0.590728	-2.68399
C523468	selexipag	2	35	17850	44377	0.142063	0.0341646	0.590728	-2.68399
D012969	sodium fluoride	3	37	17849	44375	0.201578	0.0621445	0.653861	-2.66767
D006634	histamine H1 antagonist	1	37	17851	44375	0.0671853	0.00921717	0.489723	-2.66443
D000077734	gatifloxacin	18	89	17834	44323	0.502647	0.302792	0.834414	-2.66004
D008747	methylcellulose	4	40	17848	44372	0.24861	0.0889352	0.694969	-2.65381
D003042	cocaine	1	36	17851	44376	0.0690531	0.00946654	0.503703	-2.63641
D011395	promazine	1	36	17851	44376	0.0690531	0.00946654	0.503703	-2.63641
C569381	levomefolate	3	36	17849	44376	0.207182	0.063794	0.672863	-2.61927
C106783	naratriptan	3	36	17849	44376	0.207182	0.063794	0.672863	-2.61927
D003620	dantrolene	3	36	17849	44376	0.207182	0.063794	0.672863	-2.61927
D000077769	rilmenidine	1	35	17851	44377	0.0710276	0.00972977	0.518504	-2.6076
C000589308	naloxegol	1	35	17851	44377	0.0710276	0.00972977	0.518504	-2.6076
D015737	nisoldipine	4	38	17848	44374	0.261707	0.0933906	0.733378	-2.54983
D045165	testosterone congener	1	33	17851	44379	0.0753357	0.0103027	0.550874	-2.54739
D000068882	paliperidone	3	34	17849	44378	0.21938	0.06737	0.714374	-2.5184
D010889	piracetam	1	32	17851	44380	0.0776917	0.0106152	0.568621	-2.5159
C051752	nefazodone	7	48	17845	44364	0.362553	0.16402	0.801392	-2.50711
D000280	inhalation administration	1	31	17851	44381	0.0801997	0.0109472	0.587548	-2.4834
C112666	gadoversetamide	1	31	17851	44381	0.0801997	0.0109472	0.587548	-2.4834
D001569	benzodiazepine	1	30	17851	44382	0.0828749	0.0113006	0.607776	-2.44983
D011441	propylthiouracil	1	30	17851	44382	0.0828749	0.0113006	0.607776	-2.44983
D018723	bethanechol	9	54	17843	44358	0.414336	0.204544	0.839303	-2.44642
C059240	cevimeline	3	32	17849	44380	0.233101	0.0713704	0.761327	-2.41157
D002433	cefaclor	7	46	17845	44366	0.378333	0.170785	0.838106	-2.39521
D000069445	atomoxetine	7	46	17845	44366	0.378333	0.170785	0.838106	-2.39521
D019347	potassium acetate	4	35	17848	44377	0.284158	0.100978	0.799641	-2.38357
D002116	calcitonin	1	28	17851	44384	0.0887986	0.0120806	0.652714	-2.37918
C103587	recombinant FVIIa	1	28	17851	44384	0.0887986	0.0120806	0.652714	-2.37918
D005702	galantamine	2	28	17850	44384	0.177607	0.0423046	0.745647	-2.36097
D000078784	vortioxetine	3	31	17849	44381	0.240626	0.073554	0.78719	-2.35571
D003891	desipramine	5	38	17847	44374	0.327152	0.128746	0.831317	-2.34827
D015003	yeast	1	27	17851	44385	0.0920895	0.0125124	0.677766	-2.34193
D003687	dehydroepiandrosterone	1	27	17851	44385	0.0920895	0.0125124	0.677766	-2.34193
C017652	opium tincture	1	27	17851	44385	0.0920895	0.0125124	0.677766	-2.34193
D015784	betaxolol	1	25	17851	44387	0.0994611	0.0134755	0.734109	-2.26308
D017329	triptorelin	1	25	17851	44387	0.0994611	0.0134755	0.734109	-2.26308
C064572	gadobenic acid	1	25	17851	44387	0.0994611	0.0134755	0.734109	-2.26308
C555680	dulaglutide	1	25	17851	44387	0.0994611	0.0134755	0.734109	-2.26308
C047508	rotigotine	1	25	17851	44387	0.0994611	0.0134755	0.734109	-2.26308
D014311	triprolidine	2	26	17850	44386	0.191278	0.0453938	0.805996	-2.2539
D001712	biperiden	8	47	17844	44365	0.423195	0.199938	0.895747	-2.24779
D001120	arginine	1	24	17851	44388	0.103608	0.0140149	0.765939	-2.22125
D001585	benzoyl peroxide	1	24	17851	44388	0.103608	0.0140149	0.765939	-2.22125
C117268	pimecrolimus	1	24	17851	44388	0.103608	0.0140149	0.765939	-2.22125
D010918	pizotyline	1	24	17851	44388	0.103608	0.0140149	0.765939	-2.22125
D017275	isradipine	1	24	17851	44388	0.103608	0.0140149	0.765939	-2.22125
C062402	gadoteridol	1	24	17851	44388	0.103608	0.0140149	0.765939	-2.22125
C040972	saw palmetto extract	2	25	17850	44387	0.198933	0.0471138	0.839977	-2.19728
D008610	menthol	1	23	17851	44389	0.108115	0.0145991	0.80065	-2.17764
C551624	suvorexant	1	23	17851	44389	0.108115	0.0145991	0.80065	-2.17764
D011339	probenecid	1	23	17851	44389	0.108115	0.0145991	0.80065	-2.17764
C110051	calcium lactate	1	23	17851	44389	0.108115	0.0145991	0.80065	-2.17764
D003276	oral contraceptive	3	28	17849	44384	0.266425	0.0809864	0.876474	-2.17701
D000077555	methylprednisolone acetate	16	72	17836	44340	0.552441	0.321293	0.949884	-2.14593
D002935	Cinnamomum zeylanicum	2	24	17850	44388	0.207227	0.0489691	0.876941	-2.13841
D000069559	loteprednol etabonate	2	24	17850	44388	0.207227	0.0489691	0.876941	-2.13841
D004878	ergotamine	1	22	17851	44390	0.113032	0.0152342	0.83865	-2.13209
D002738	chloroquine	1	22	17851	44390	0.113032	0.0152342	0.83865	-2.13209
D015103	droxidopa	1	22	17851	44390	0.113032	0.0152342	0.83865	-2.13209
D000077465	cabergoline	3	27	17849	44385	0.276299	0.083809	0.910897	-2.11333
D000894	nonsteroidal antiinflammatory drug	5	34	17847	44378	0.365674	0.142994	0.935127	-2.10001
D000077403	orlistat	7	41	17845	44371	0.424519	0.190415	0.946436	-2.09458
D006728	hormone	1	21	17851	44391	0.118417	0.0159269	0.880429	-2.08441
D015190	blood glucose self-monitoring	1	21	17851	44391	0.118417	0.0159269	0.880429	-2.08441
D019888	nelfinavir	1	21	17851	44391	0.118417	0.0159269	0.880429	-2.08441
D008376	maprotiline	1	21	17851	44391	0.118417	0.0159269	0.880429	-2.08441
D012834	silver	2	23	17850	44389	0.216242	0.0509763	0.917298	-2.07709
D000319	beta-adrenergic antagonist	2	23	17850	44389	0.216242	0.0509763	0.917298	-2.07709
C053083	bromfenac	2	23	17850	44389	0.216242	0.0509763	0.917298	-2.07709
D001971	bromocriptine	4	30	17848	44382	0.331555	0.116788	0.941269	-2.07369
D054709	lecithin	1	20	17851	44392	0.12434	0.0166856	0.92658	-2.03441
D005994	glycerophosphate	1	20	17851	44392	0.12434	0.0166856	0.92658	-2.03441
D000077404	cidofovir	1	20	17851	44392	0.12434	0.0166856	0.92658	-2.03441
D011193	potassium iodide	1	20	17851	44392	0.12434	0.0166856	0.92658	-2.03441
D009530	nicergoline	1	19	17851	44393	0.130888	0.0175201	0.977825	-1.98186
D000078308	tiagabine	1	19	17851	44393	0.130888	0.0175201	0.977825	-1.98186
C105254	pramlintide	1	19	17851	44393	0.130888	0.0175201	0.977825	-1.98186
C409045	almotriptan	2	21	17850	44391	0.236847	0.0555278	1.01024	-1.94623
D010645	phentermine	15	65	17837	44347	0.573747	0.327172	1.00615	-1.93859
D000069058	vardenafil	6	35	17846	44377	0.426285	0.17927	1.01366	-1.9293
D005476	fluphenazine	1	18	17851	44394	0.138162	0.0184423	1.03506	-1.92646
C053268	cefpodoxime	1	18	17851	44394	0.138162	0.0184423	1.03506	-1.92646
C106791	telithromycin	1	18	17851	44394	0.138162	0.0184423	1.03506	-1.92646
D003012	microbial collagenase	1	17	17851	44395	0.146293	0.0194668	1.09939	-1.86792
D002440	cefoxitin	1	17	17851	44395	0.146293	0.0194668	1.09939	-1.86792
D000077582	sultopride	3	23	17849	44389	0.324381	0.0973825	1.08051	-1.83387
D008619	mepivacaine	1	16	17851	44396	0.155439	0.0206117	1.17222	-1.80585
D013449	sulfonamide	1	16	17851	44396	0.155439	0.0206117	1.17222	-1.80585
D005169	factor VIII	1	16	17851	44396	0.155439	0.0206117	1.17222	-1.80585
C031967	rasagiline	1	16	17851	44396	0.155439	0.0206117	1.17222	-1.80585
Z013	headache relief	1	16	17851	44396	0.155439	0.0206117	1.17222	-1.80585
Z017	muscular pain relief	1	16	17851	44396	0.155439	0.0206117	1.17222	-1.80585
D003676	deferoxamine	1	16	17851	44396	0.155439	0.0206117	1.17222	-1.80585
C045621	miglitol	1	16	17851	44396	0.155439	0.0206117	1.17222	-1.80585
C005810	tetrahydrozoline	2	19	17850	44393	0.26179	0.0609705	1.12405	-1.80271
D014331	tropicamide	2	19	17850	44393	0.26179	0.0609705	1.12405	-1.80271
D020900	Echinacea	1	15	17851	44397	0.165806	0.0218995	1.25535	-1.73981
D007545	isoproterenol	1	15	17851	44397	0.165806	0.0218995	1.25535	-1.73981
D019433	chickenpox vaccine	1	15	17851	44397	0.165806	0.0218995	1.25535	-1.73981
C002170	bismuth subgallate	2	18	17850	44394	0.27634	0.0641119	1.1911	-1.72539
D030024	Curcuma	2	18	17850	44394	0.27634	0.0641119	1.1911	-1.72539
C406224	valdecoxib	17	67	17835	44345	0.630878	0.37039	1.07456	-1.69533
C009927	estropipate	3	21	17849	44391	0.35529	0.105961	1.1913	-1.67643
D024841	fluoroquinolone	3	21	17849	44391	0.35529	0.105961	1.1913	-1.67643
C005548	pramoxine	1	14	17851	44398	0.177653	0.0233586	1.35113	-1.66927
D054328	proton pump inhibitor	1	14	17851	44398	0.177653	0.0233586	1.35113	-1.66927
D000777	anesthetics	1	14	17851	44398	0.177653	0.0233586	1.35113	-1.66927
D004365	Chinese herbal drug	1	14	17851	44398	0.177653	0.0233586	1.35113	-1.66927
D020097	brain natriuretic peptide	1	14	17851	44398	0.177653	0.0233586	1.35113	-1.66927
D000781	anethole trithione	1	13	17851	44399	0.191323	0.0250256	1.46268	-1.59358
C004649	carbinoxamine	1	13	17851	44399	0.191323	0.0250256	1.46268	-1.59358
D005949	glucose oxidase	1	13	17851	44399	0.191323	0.0250256	1.46268	-1.59358
C064466	halobetasol	1	13	17851	44399	0.191323	0.0250256	1.46268	-1.59358
C050199	anti-digoxin antibody	1	13	17851	44399	0.191323	0.0250256	1.46268	-1.59358
C037815	terconazole	6	30	17846	44382	0.497389	0.206988	1.19522	-1.56133
D014810	vitamin E	2	16	17850	44396	0.310896	0.0714757	1.3523	-1.55762
C108128	frovatriptan	2	16	17850	44396	0.310896	0.0714757	1.3523	-1.55762
D001977	brompheniramine	2	16	17850	44396	0.310896	0.0714757	1.3523	-1.55762
D009544	niflumic acid	1	12	17851	44400	0.207271	0.0269483	1.59421	-1.51193
D020249	hormone replacement therapy	1	12	17851	44400	0.207271	0.0269483	1.59421	-1.51193
C090840	alosetron	1	12	17851	44400	0.207271	0.0269483	1.59421	-1.51193
D002040	levobunolol	1	12	17851	44400	0.207271	0.0269483	1.59421	-1.51193
D013409	sulfacetamide	3	19	17849	44393	0.392707	0.116195	1.32724	-1.50436
D007004	hypoglycemic agent	2	15	17850	44397	0.33163	0.0758292	1.45035	-1.46612
D003899	desoximetasone	2	15	17850	44397	0.33163	0.0758292	1.45035	-1.46612
C062735	zafirlukast	7	32	17845	44380	0.544025	0.240081	1.23276	-1.45861
D014975	lutein	1	11	17851	44401	0.226119	0.0291903	1.75161	-1.42335
C031637	phenothiazine	1	11	17851	44401	0.226119	0.0291903	1.75161	-1.42335
C063449	zileuton	1	11	17851	44401	0.226119	0.0291903	1.75161	-1.42335
D012642	selegiline	3	18	17849	44394	0.414533	0.12209	1.40747	-1.41196
D001533	belladonna alkaloid	13	50	17839	44362	0.646568	0.351157	1.19049	-1.40015
C043648	acrivastine	4	21	17848	44391	0.473747	0.162595	1.38033	-1.36924
D013745	tetanus toxoid	2	14	17850	44398	0.355326	0.0807464	1.56362	-1.36871
D004168	diphtheria toxoid	2	14	17850	44398	0.355326	0.0807464	1.56362	-1.36871
D000281	intranasal administration	1	10	17851	44402	0.248737	0.0318379	1.94328	-1.32656
D019207	beta-carotene	1	10	17851	44402	0.248737	0.0318379	1.94328	-1.32656
D000657	amoxapine	1	10	17851	44402	0.248737	0.0318379	1.94328	-1.32656
D011413	propantheline	1	10	17851	44402	0.248737	0.0318379	1.94328	-1.32656
C037144	mifamurtide	4	20	17848	44392	0.497445	0.170002	1.45558	-1.27469
X013	antifungal combination	2	13	17850	44399	0.382668	0.0863439	1.69594	-1.26459
D004078	dihydralazine	1	9	17851	44403	0.27638	0.0350118	2.18173	-1.21994
D011342	procainamide	1	9	17851	44403	0.27638	0.0350118	2.18173	-1.21994
C104457	nelarabine	1	9	17851	44403	0.27638	0.0350118	2.18173	-1.21994
D013881	thioridazine	3	16	17849	44396	0.466371	0.135873	1.60077	-1.21226
C008192	isometheptene	13	47	17839	44365	0.687884	0.372104	1.27165	-1.19344
D008152	loxapine	2	12	17850	44400	0.414566	0.0927731	1.85253	-1.1528
C007333	dichloralantipyrine	12	43	17840	44369	0.694061	0.365923	1.31645	-1.11817
D009278	naphazoline	1	8	17851	44404	0.310935	0.0388853	2.4863	-1.10132
D010567	pertussis vaccine	1	8	17851	44404	0.310935	0.0388853	2.4863	-1.10132
D006535	heptaminol	1	8	17851	44404	0.310935	0.0388853	2.4863	-1.10132
D012464	artificial saliva	1	8	17851	44404	0.310935	0.0388853	2.4863	-1.10132
C493250	gabapentin enacarbil	1	8	17851	44404	0.310935	0.0388853	2.4863	-1.10132
C010038	azelaic acid	1	8	17851	44404	0.310935	0.0388853	2.4863	-1.10132
C018961	hexamidine	1	8	17851	44404	0.310935	0.0388853	2.4863	-1.10132
C414203	nepafenac	1	8	17851	44404	0.310935	0.0388853	2.4863	-1.10132
D014282	trihexyphenidyl	15	51	17837	44361	0.731477	0.411209	1.30118	-1.06408
D000929	tricyclic antidepressant	2	11	17850	44401	0.452264	0.100233	2.04066	-1.03217
D018926	anti-allergic agent	1	7	17851	44405	0.355362	0.043717	2.88863	-0.967763
C025698	selenium sulfide	1	7	17851	44405	0.355362	0.043717	2.88863	-0.967763
D000804	angiotensin II	1	7	17851	44405	0.355362	0.043717	2.88863	-0.967763
D042724	esterified estrogen	1	7	17851	44405	0.355362	0.043717	2.88863	-0.967763
C009118	pirbuterol	5	20	17847	44392	0.621841	0.233348	1.65712	-0.949992
C011462	erythromycin stearate	2	10	17850	44402	0.497501	0.108994	2.27084	-0.901258
C053539	penciclovir	2	10	17850	44402	0.497501	0.108994	2.27084	-0.901258
D019802	succinic acid	2	10	17850	44402	0.497501	0.108994	2.27084	-0.901258
C014182	salsalate	5	19	17847	44393	0.654584	0.244375	1.75338	-0.842953
D004009	dicloxacillin	5	19	17847	44393	0.654584	0.244375	1.75338	-0.842953
D026023	permethrin	1	6	17851	44406	0.414599	0.0499088	3.44412	-0.815106
C041747	nitazoxanide	1	6	17851	44406	0.414599	0.0499088	3.44412	-0.815106
C025130	quazepam	1	6	17851	44406	0.414599	0.0499088	3.44412	-0.815106
D008034	lincomycin	1	6	17851	44406	0.414599	0.0499088	3.44412	-0.815106
C008865	phenyltoloxamine	1	6	17851	44406	0.414599	0.0499088	3.44412	-0.815106
D000077288	troglitazone	2	9	17850	44403	0.552792	0.119424	2.55877	-0.75823
D002362	cascara	2	9	17850	44403	0.552792	0.119424	2.55877	-0.75823
D000077431	oxaprozin	7	24	17845	44388	0.725497	0.312541	1.68409	-0.746875
C058302	moexipril	3	12	17849	44400	0.621884	0.175468	2.20404	-0.735801
C052018	cefprozil	5	18	17847	44394	0.690966	0.256495	1.86138	-0.731137
C101207	darifenacin	10	32	17842	44380	0.777309	0.382049	1.5815	-0.695149
D002434	cefadroxil	8	26	17844	44386	0.765368	0.346447	1.69084	-0.661221
C017959	choline magnesium trisalicylate	1	5	17851	44407	0.49753	0.0581201	4.25903	-0.637255
D000925	anticoagulants	1	5	17851	44407	0.49753	0.0581201	4.25903	-0.637255
D000077443	acamprosate	1	5	17851	44407	0.49753	0.0581201	4.25903	-0.637255
C007333	dichloralantipyrine	1	5	17851	44407	0.49753	0.0581201	4.25903	-0.637255
D013745	tetanus toxoid	1	5	17851	44407	0.49753	0.0581201	4.25903	-0.637255
D019469	indinavir	1	5	17851	44407	0.49753	0.0581201	4.25903	-0.637255
D002996	clomiphene	1	5	17851	44407	0.49753	0.0581201	4.25903	-0.637255
D010643	phenoxybenzamine	1	5	17851	44407	0.49753	0.0581201	4.25903	-0.637255
D016316	guanfacine	5	17	17847	44395	0.731627	0.26988	1.9834	-0.61413
D005446	fluocinolone acetonide	4	14	17848	44398	0.710732	0.233912	2.15953	-0.602205
Z000	unspecified	2	8	17850	44404	0.621905	0.132049	2.92895	-0.600755
C086276	cerivastatin	2	8	17850	44404	0.621905	0.132049	2.92895	-0.600755
D010868	pimozide	2	8	17850	44404	0.621905	0.132049	2.92895	-0.600755
D000928	antidepressant	5	16	17847	44396	0.777372	0.284737	2.12233	-0.491462
D005100	expectorant	1	4	17851	44408	0.621926	0.0695055	5.56491	-0.424781
D006582	hexachlorophene	1	4	17851	44408	0.621926	0.0695055	5.56491	-0.424781
D014357	trypsin	1	4	17851	44408	0.621926	0.0695055	5.56491	-0.424781
D004053	diethylpropion	1	4	17851	44408	0.621926	0.0695055	5.56491	-0.424781
C022155	oxiconazole	1	4	17851	44408	0.621926	0.0695055	5.56491	-0.424781
D008049	lipase	1	4	17851	44408	0.621926	0.0695055	5.56491	-0.424781
C058254	sibutramine	4	12	17848	44400	0.829225	0.267401	2.57146	-0.324313
D014268	trifluoperazine	4	12	17848	44400	0.829225	0.267401	2.57146	-0.324313
D002230	carbidopa	63	164	17789	44248	0.955518	0.714235	1.27831	-0.306429
D004061	diflunisal	2	6	17850	44406	0.829244	0.16735	4.10903	-0.229309
D000983	antipyrine	1	3	17851	44409	0.829253	0.0862496	7.97291	-0.162141
D006632	histamine	1	3	17851	44409	0.829253	0.0862496	7.97291	-0.162141
D002515	cephradine	1	3	17851	44409	0.829253	0.0862496	7.97291	-0.162141
D004109	dilazep	1	3	17851	44409	0.829253	0.0862496	7.97291	-0.162141
C035081	dexamethasone palmitate	1	3	17851	44409	0.829253	0.0862496	7.97291	-0.162141
C000603978	valbenazine	1	3	17851	44409	0.829253	0.0862496	7.97291	-0.162141
D016593	terfenadine	1	3	17851	44409	0.829253	0.0862496	7.97291	-0.162141
D003519	cyclopentolate	2	5	17850	44407	0.995115	0.193043	5.12971	-0.00585285
C017125	butoconazole	2	5	17850	44407	0.995115	0.193043	5.12971	-0.00585285
D010546	perphenazine	12	29	17840	44383	1.02945	0.52521	2.0178	0.0845305
D002511	cephalosporin	3	7	17849	44405	1.06621	0.275675	4.12368	0.0928918
C018861	carbetapentane	4	9	17848	44403	1.10571	0.340461	3.59099	0.1672
D013888	thiothixene	4	9	17848	44403	1.10571	0.340461	3.59099	0.1672
D009465	muscle relaxant	1	2	17851	44410	1.24391	0.112781	13.7195	0.178202
D006916	5-hydroxytryptophan	1	2	17851	44410	1.24391	0.112781	13.7195	0.178202
D000809	angiotensin	1	2	17851	44410	1.24391	0.112781	13.7195	0.178202
D009921	metaproterenol	1	2	17851	44410	1.24391	0.112781	13.7195	0.178202
D000077722	ceftibuten	2	4	17850	44408	1.24392	0.227813	6.79215	0.252022
D000518	eflornithine	3	6	17849	44406	1.24394	0.311063	4.97447	0.30867
D013748	tetracaine	6	12	17846	44400	1.24398	0.466806	3.31503	0.436557
C086827	tazarotene	2	3	17850	44409	1.6586	0.277111	9.92726	0.55424
D019855	ethylene glycol	1	1	17851	44411	2.48787	0.155597	39.7791	0.644464
D014047	tolnaftate	1	1	17851	44411	2.48787	0.155597	39.7791	0.644464
D032083	Citrus paradisi	1	1	17851	44411	2.48787	0.155597	39.7791	0.644464
C007020	chlorophyllin	1	1	17851	44411	2.48787	0.155597	39.7791	0.644464
C038634	cadexomer iodine	1	1	17851	44411	2.48787	0.155597	39.7791	0.644464
D015016	yohimbine	1	1	17851	44411	2.48787	0.155597	39.7791	0.644464
D020117	cisapride	24	50	17828	44362	1.1944	0.733895	1.94386	0.714905
D008463	mebendazole	3	4	17849	44408	1.86599	0.417577	8.33835	0.816678
C544478	flavocoxid	3	4	17849	44408	1.86599	0.417577	8.33835	0.816678
C000596789	abaloparatide	2	2	17850	44410	2.48796	0.350422	17.6642	0.911425
D001590	benztropine	42	87	17810	44325	1.20148	0.830996	1.73712	0.9758
D010665	phenylpropanolamine	5	7	17847	44405	1.77721	0.563975	5.60038	0.981963
D014663	nasal decongestant	3	3	17849	44409	2.48804	0.502112	12.3286	1.11628
D014046	tolmetin	3	3	17849	44409	2.48804	0.502112	12.3286	1.11628
D013467	sulindac	11	17	17841	44395	1.61012	0.754034	3.43816	1.2306
C055139	pemirolast	2	1	17850	44411	4.97602	0.451161	54.8825	1.31014
D008127	lofepramine	2	1	17850	44411	4.97602	0.451161	54.8825	1.31014
D013256	steroid	28	50	17824	44362	1.39378	0.877267	2.2144	1.40564
D010479	pergolide	3	2	17849	44410	3.73214	0.623548	22.3381	1.44261
C071192	entacapone	12	15	17840	44397	1.9909	0.931724	4.25412	1.77745
D013747	tetrabenazine	29	23	17823	44389	3.14025	1.81624	5.42947	4.09622
